# Supplementary material for: 3,4-Dinitro-2,5-bis­[4-(trifluoro­meth­yl)phen­yl]thio­phene
Source: Acta Crystallogr Sect E Struct Rep Online. 2009 Jun 6;65(Pt 7):o1469. doi: 10.1107/S1600536809020443 (PMC2969454; doi:10.1107/S1600536809020443)
Supplement: Supplementary file 2 [file e-65-o1469-Isup2.hkl]

#
# h,k,l, Fc-squared, Fo-squared, sigma(Fo-squared) and status flag
#
data_I
_shelx_title ' i7599 in Pbca'
_shelx_refln_list_code          4
_shelx_F_calc_maximum      493.57
_exptl_crystal_F_000      1856.00
_reflns_d_resolution_high  0.8400
 
loop_
 _symmetry_equiv_pos_as_xyz
 'x, y, z'
 '-x+1/2, -y, z+1/2'
 'x+1/2, -y+1/2, -z'
 '-x, y+1/2, -z+1/2'
 '-x, -y, -z'
 'x-1/2, y, -z-1/2'
 '-x-1/2, y-1/2, z'
 'x, -y-1/2, z-1/2'
 
_cell_length_a     8.1572
_cell_length_b    17.6371
_cell_length_c    24.4150
_cell_angle_alpha  90.000
_cell_angle_beta   90.000
_cell_angle_gamma  90.000
 
_shelx_F_squared_multiplier     1.000
 
loop_
 _refln_index_h
 _refln_index_k
 _refln_index_l
 _refln_F_squared_calc
 _refln_F_squared_meas
 _refln_F_squared_sigma
 _refln_observed_status
   2   0   0   148543.22   162778.73    826.49 o
   4   0   0     6892.36     6973.69    100.52 o
   6   0   0      164.30      135.53    168.72 o
   8   0   0       59.84      250.27    286.26 o
   2   1   0    28024.82    28865.33    432.63 o
   4   1   0     1138.05     1157.96     54.73 o
   6   1   0      885.66      949.68     89.23 o
   8   1   0      809.94      676.59    214.64 o
   0   2   0     1868.71     1896.00     44.04 o
   2   2   0     3261.25     3306.63     74.41 o
   4   2   0     2994.93     2930.20     78.17 o
   6   2   0      773.92      889.54     98.77 o
   8   2   0     2976.02     3260.25    396.74 o
   2   3   0      580.44      618.30     33.85 o
   4   3   0     7348.63     7551.74    129.86 o
   6   3   0     1751.03     1664.37    135.45 o
   8   3   0        2.55      -35.88    194.77 o
   0   4   0    17739.76    17290.95    477.12 o
   2   4   0    35733.09    36327.28    197.80 o
   4   4   0     3582.07     3549.39    112.58 o
   6   4   0     9755.64     9939.80    278.05 o
   8   4   0      705.98      662.71    222.18 o
   2   5   0     5731.68     5648.86     75.82 o
   4   5   0     7063.69     7164.26     97.49 o
   6   5   0      109.62      111.76     98.68 o
   8   5   0      573.61      314.22    152.83 o
   0   6   0    65486.11    64105.36    497.97 o
   2   6   0     7783.93     7586.43    125.74 o
   4   6   0    19262.14    19712.51    195.54 o
   6   6   0    17183.19    17653.83    330.57 o
   8   6   0     1282.96     1166.79    182.85 o
   2   7   0      550.00      474.19     55.03 o
   4   7   0      293.15      226.69     40.07 o
   6   7   0      439.57      408.75    128.53 o
   8   7   0      372.86      464.27    175.36 o
   0   8   0      935.81     1082.27    103.58 o
   2   8   0     1100.32     1097.54     58.04 o
   4   8   0     2077.12     2150.00     80.64 o
   6   8   0     9165.03     9221.95    333.35 o
   8   8   0      316.89      320.42    214.61 o
   2   9   0     1921.69     1998.65     80.78 o
   4   9   0      905.00      846.04    100.49 o
   6   9   0     4400.78     4197.48    274.84 o
   8   9   0        0.54      -29.58    221.12 o
   0  10   0      118.86       74.99     82.30 o
   2  10   0     1130.53     1100.15     72.23 o
   4  10   0     6947.01     7030.32    204.74 o
   6  10   0      303.21      310.98    178.40 o
   8  10   0     1393.96     1404.45    280.10 o
   2  11   0      470.00      521.44     68.38 o
   4  11   0     1909.23     2085.75    150.60 o
   6  11   0     5061.11     5280.08    220.23 o
   8  11   0      787.21      862.94    282.12 o
   0  12   0    15183.89    14691.70    358.06 o
   2  12   0     3758.65     3741.28    125.83 o
   4  12   0     3244.21     3345.21    190.17 o
   6  12   0     3243.89     2979.63    205.21 o
   2  13   0     1707.93     1838.25    110.14 o
   4  13   0       33.86        4.88    117.32 o
   6  13   0       59.10       63.26    151.17 o
   0  14   0      666.13      478.89    147.63 o
   2  14   0     2635.78     2578.21    131.40 o
   4  14   0       14.37      -40.74    132.31 o
   6  14   0     1635.86     1770.67    207.08 o
   2  15   0      197.94      197.92     92.76 o
   4  15   0      645.70      494.52    160.36 o
   6  15   0      379.87      358.63    191.39 o
   0  16   0      374.54      419.59    167.98 o
   2  16   0     3533.02     3410.42    199.93 o
   4  16   0      276.34      270.99    161.50 o
   6  16   0       75.57       29.60    258.55 o
   2  17   0        9.10       27.54    148.47 o
   4  17   0      206.78      139.09    173.61 o
   0  18   0      418.51      267.76    191.82 o
   2  18   0      329.35      353.17    177.58 o
   4  18   0      337.18      318.61    199.36 o
   2  19   0        0.34       39.40    182.01 o
   4  19   0      160.23      177.01    212.40 o
   0  20   0        6.57       54.42    235.75 o
   2  20   0      372.64      294.44    209.69 o
   1   1   1       13.45       11.33      4.31 o
   2   1   1     8912.81     8928.16    150.79 o
   3   1   1      431.21      350.46     48.97 o
   4   1   1     4884.68     4827.94     57.90 o
   5   1   1     1318.43     1341.08     45.34 o
   6   1   1       14.82        1.41     48.77 o
   7   1   1        0.19       44.57    105.91 o
   8   1   1        7.83       16.43    138.09 o
   9   1   1       71.08       21.10    173.76 o
   0   2   1    13590.51    13757.65    102.76 o
   1   2   1       12.48       11.25      6.62 o
   2   2   1    20797.73    21176.87    124.37 o
   3   2   1     1407.38     1563.26     41.87 o
   4   2   1     3259.25     3434.58     59.30 o
   5   2   1     1325.84     1279.06    140.95 o
   6   2   1      399.66      369.35     62.15 o
   7   2   1       37.02       13.85     66.32 o
   8   2   1       98.03      109.25    140.84 o
   9   2   1        0.37      -40.03    171.48 o
   1   3   1    11484.07    11338.65     71.78 o
   2   3   1     2042.22     1807.97    127.97 o
   3   3   1      273.42      324.52     18.74 o
   4   3   1     8155.92     8747.29    103.59 o
   5   3   1     2969.84     3092.73     71.36 o
   6   3   1     4537.54     4563.12    124.56 o
   7   3   1     1673.62     1683.70     99.85 o
   8   3   1       48.88       55.36    143.30 o
   9   3   1       60.40       64.26    176.98 o
   0   4   1    10754.18    10251.13    117.26 o
   1   4   1     5347.36     5118.11     46.49 o
   2   4   1     8168.80     7859.00     76.62 o
   3   4   1     2570.61     2709.33     37.36 o
   4   4   1     5625.74     5599.83     94.97 o
   5   4   1    13879.84    14036.44    146.33 o
   6   4   1     1058.99     1084.47     84.91 o
   7   4   1     1178.30     1060.02     97.01 o
   8   4   1      190.61      166.13    146.16 o
   9   4   1     1821.08     1535.12    214.80 o
   1   5   1    22470.55    21754.50    147.91 o
   2   5   1     9047.97     9101.20     70.89 o
   3   5   1      601.31      585.80     63.50 o
   4   5   1      232.04      235.89     27.60 o
   5   5   1      630.91      629.91     57.59 o
   6   5   1      175.64      130.94     71.02 o
   7   5   1     1728.48     1735.69    112.81 o
   8   5   1     1512.30     1437.17    125.42 o
   9   5   1      113.04       65.80    191.13 o
   0   6   1        5.66       -4.84     35.12 o
   1   6   1      676.08      640.16     33.67 o
   2   6   1     4272.21     4171.73     64.44 o
   3   6   1       57.38       43.46     22.27 o
   4   6   1     3571.67     3520.00     55.37 o
   5   6   1       74.93       86.93     40.94 o
   6   6   1      478.56      548.44     85.97 o
   7   6   1      425.91      482.33     99.97 o
   8   6   1        8.52       16.22    107.91 o
   9   6   1     1375.15     1202.02    216.90 o
   1   7   1     6097.03     6251.32     90.58 o
   2   7   1     6084.05     6183.49     92.98 o
   3   7   1     1903.83     1936.53     56.45 o
   4   7   1        0.00       -7.67     26.48 o
   5   7   1     2290.50     2207.56     74.23 o
   6   7   1      175.05      206.62     91.28 o
   7   7   1      100.72       87.43     96.24 o
   8   7   1     1101.29      967.61    130.84 o
   9   7   1      329.43      306.59    206.62 o
   0   8   1    10089.89    10641.31    172.42 o
   1   8   1     2155.29     2143.58     61.14 o
   2   8   1       19.30      -14.00     25.60 o
   3   8   1     1495.19     1577.05     64.05 o
   4   8   1      329.23      275.15     41.21 o
   5   8   1      931.89      964.02     51.56 o
   6   8   1     1582.99     1714.58    141.60 o
   7   8   1      720.62      783.86    140.53 o
   8   8   1       67.46       33.08    145.04 o
   1   9   1     9166.13    10268.09    117.95 o
   2   9   1      906.56      964.97     45.58 o
   3   9   1     5188.30     5065.79     99.46 o
   4   9   1      454.53      428.66     62.40 o
   5   9   1      890.46      838.66     62.32 o
   6   9   1      568.75      528.04    122.06 o
   7   9   1     1296.46     1334.75    162.48 o
   8   9   1       52.70       93.56    157.76 o
   0  10   1     1479.64     1362.04     91.27 o
   1  10   1     1862.65     1845.83     69.36 o
   2  10   1     5088.86     5073.80     86.37 o
   3  10   1      809.80      964.26     62.87 o
   4  10   1      234.78      185.01     63.60 o
   5  10   1        0.36       -3.26     61.42 o
   6  10   1      867.43      939.23     91.64 o
   7  10   1     2449.80     2434.56    191.69 o
   8  10   1      609.28      513.14    181.77 o
   1  11   1       23.80        9.04     41.38 o
   2  11   1      578.61      592.64     49.28 o
   3  11   1       14.15      -35.77     51.91 o
   4  11   1      230.20      177.09     71.49 o
   5  11   1       81.38       13.38     70.47 o
   6  11   1      140.36       89.34     88.15 o
   7  11   1      513.71      517.82    162.79 o
   8  11   1       99.95      149.46    187.84 o
   0  12   1        3.09      -29.55     70.27 o
   1  12   1     1031.38     1012.43     65.18 o
   2  12   1      580.97      473.46     54.06 o
   3  12   1      306.76      276.27     63.28 o
   4  12   1       65.14       15.67     75.35 o
   5  12   1      143.51       57.75     85.87 o
   6  12   1      367.61      305.82    101.81 o
   7  12   1      169.33       76.22    163.44 o
   1  13   1      357.52      306.79     54.66 o
   2  13   1     1151.07     1041.22     66.22 o
   3  13   1      314.90      266.73     69.13 o
   4  13   1     1154.18     1093.10    101.81 o
   5  13   1      135.15      133.51     95.97 o
   6  13   1        0.07       -5.99    105.88 o
   7  13   1      242.22      160.58    178.41 o
   0  14   1    14682.81    14664.97    445.48 o
   1  14   1        1.45      -19.77     54.20 o
   2  14   1     1105.67      904.29     69.89 o
   3  14   1      128.48      126.91     85.16 o
   4  14   1     3563.28     3504.28    155.00 o
   5  14   1      383.70      326.60    105.81 o
   6  14   1       78.33       13.55    115.99 o
   7  14   1       77.99       40.43    192.70 o
   1  15   1      399.86      447.42     78.29 o
   2  15   1      463.59      455.17     69.31 o
   3  15   1      815.83      855.39    110.27 o
   4  15   1      340.53      227.98    108.53 o
   5  15   1      202.53      279.73    115.33 o
   6  15   1       22.38       -6.01    128.86 o
   0  16   1      633.20      661.54    125.78 o
   1  16   1      613.09      639.00     88.82 o
   2  16   1     1229.66     1097.41     99.55 o
   3  16   1      113.76      123.98    102.61 o
   4  16   1        0.14       25.05    109.06 o
   5  16   1      476.02      471.74    130.17 o
   6  16   1       97.68       21.42    192.92 o
   1  17   1      465.33      383.17     93.65 o
   2  17   1        4.97       -4.32    104.86 o
   3  17   1      822.71      736.03    126.58 o
   4  17   1       17.10        0.92    120.55 o
   5  17   1        2.31       10.75    135.04 o
   0  18   1     1318.65     1234.66    162.23 o
   1  18   1      190.00      192.62     97.73 o
   2  18   1      985.76     1043.33    139.03 o
   3  18   1      829.25      917.83    142.84 o
   4  18   1      235.23      274.63    140.79 o
   1  19   1      778.25      957.76    120.84 o
   2  19   1      324.23      385.08    136.11 o
   3  19   1      145.56      165.39    144.17 o
   4  19   1       90.63      109.52    149.40 o
   0  20   1      136.43      203.43    168.79 o
   1  20   1      116.48      193.18    138.01 o
   2  20   1      539.62      523.60    149.80 o
   0   0   2     2543.27     2137.40    214.61 o
   1   0   2      507.59      623.43     14.91 o
   2   0   2    80292.59    75267.76   6881.63 o
   3   0   2       70.93       97.99     17.53 o
   4   0   2     3726.05     3729.65     53.62 o
   5   0   2     1088.35     1148.44     51.10 o
   6   0   2      998.57     1106.55    159.04 o
   7   0   2     1287.98     1333.87    286.30 o
   8   0   2      761.49      516.04    208.97 o
   9   0   2     1463.22     1275.73    286.26 o
   1   1   2      916.94      879.03     12.95 o
   2   1   2      354.33      364.32     12.88 o
   3   1   2    28699.28    28689.65    506.87 o
   4   1   2     1611.25     1372.48    111.88 o
   5   1   2    12260.78    12703.31    100.01 o
   6   1   2     1332.64     1385.33     77.33 o
   7   1   2     2260.97     2206.98    158.16 o
   8   1   2      259.69      228.94    142.01 o
   9   1   2       98.03      174.46    176.10 o
   0   2   2       31.54       39.30     10.43 o
   1   2   2     2040.78     1992.31     21.33 o
   2   2   2     6840.37     6863.45     46.51 o
   3   2   2      534.88      598.84     21.18 o
   4   2   2      233.93      241.72     30.01 o
   5   2   2      153.81       93.36     33.52 o
   6   2   2       16.78       17.02     55.50 o
   7   2   2      831.08      741.01     80.08 o
   8   2   2      468.72      408.08    151.37 o
   9   2   2       16.54       27.81    172.91 o
   1   3   2       46.67       34.25     10.18 o
   2   3   2      461.39      476.44     26.59 o
   3   3   2     1294.48     1308.25     29.09 o
   4   3   2     1686.92     1748.21     61.45 o
   5   3   2      151.83      125.94     37.37 o
   6   3   2       17.00        8.45     60.67 o
   7   3   2     1228.36     1328.96     96.23 o
   8   3   2     2732.75     2641.65    197.01 o
   9   3   2      738.90      677.11    194.45 o
   0   4   2       15.72       16.55     21.95 o
   1   4   2       32.63       19.38     15.28 o
   2   4   2     5510.13     5488.73     50.97 o
   3   4   2       53.29       40.89     17.85 o
   4   4   2    22589.62    22992.08    170.71 o
   5   4   2       84.54       39.28     43.69 o
   6   4   2       54.26       30.96     64.69 o
   7   4   2      513.89      394.55     86.53 o
   8   4   2       63.38       37.43    142.53 o
   9   4   2       16.64       11.89    178.02 o
   1   5   2    44619.76    42771.46    478.51 o
   2   5   2       53.21       39.73     19.86 o
   3   5   2      496.90      576.23     33.72 o
   4   5   2     3501.83     3606.28     60.53 o
   5   5   2      600.35      599.33     57.36 o
   6   5   2      102.01      109.63     72.42 o
   7   5   2      724.28      761.42     98.44 o
   8   5   2      608.88      544.56    112.87 o
   9   5   2      397.46      359.35    191.82 o
   0   6   2       30.92        8.49     33.82 o
   1   6   2     2573.46     2471.30     53.20 o
   2   6   2     3083.40     2970.66     57.37 o
   3   6   2       36.36       42.94     24.21 o
   4   6   2     2486.02     2613.05     51.07 o
   5   6   2     3902.87     4121.18     76.12 o
   6   6   2       75.27       62.54     75.38 o
   7   6   2      250.57      161.39     93.57 o
   8   6   2     1873.21     1835.59    137.13 o
   9   6   2      367.30      208.24    197.24 o
   1   7   2    34302.05    34232.71    476.77 o
   2   7   2     2548.65     2606.00     41.37 o
   3   7   2     7502.01     7916.01     95.80 o
   4   7   2        0.29      -10.98     29.02 o
   5   7   2      839.11      948.96     57.94 o
   6   7   2      391.51      414.32     94.06 o
   7   7   2     1154.72     1320.86    121.45 o
   8   7   2       71.96       30.23    117.33 o
   9   7   2      492.64      533.65    205.25 o
   0   8   2     8748.71     8662.08    201.69 o
   1   8   2     2211.76     2302.82     62.94 o
   2   8   2     1395.58     1374.53     45.46 o
   3   8   2      329.36      366.32     40.60 o
   4   8   2     2629.33     2570.67     67.69 o
   5   8   2        9.63        3.28     45.14 o
   6   8   2        1.81       27.69    103.03 o
   7   8   2      119.47      196.71    129.03 o
   8   8   2       29.45       16.54    144.38 o
   1   9   2      115.33       83.94     36.15 o
   2   9   2     2100.08     2092.03     57.78 o
   3   9   2       74.69       44.88     42.01 o
   4   9   2     1084.32     1027.92     67.00 o
   5   9   2      393.67      381.74     57.47 o
   6   9   2       17.84        3.00    110.38 o
   7   9   2       13.04       -4.14    133.36 o
   8   9   2      295.74      167.74    161.82 o
   0  10   2     4139.54     3990.65    134.93 o
   1  10   2     4845.95     5048.02     95.01 o
   2  10   2      354.58      361.72     41.34 o
   3  10   2     2746.48     2773.19     87.41 o
   4  10   2     2207.39     2243.12    104.35 o
   5  10   2      716.64      669.25     70.97 o
   6  10   2      191.50      247.67     80.98 o
   7  10   2     1434.17     1299.17    170.43 o
   8  10   2       22.61       30.16    171.15 o
   1  11   2     1235.23     1226.90     63.24 o
   2  11   2     2142.42     2092.81     69.96 o
   3  11   2    11807.13    11794.97    157.66 o
   4  11   2     1347.84     1495.93     94.33 o
   5  11   2     2289.96     2315.83    110.03 o
   6  11   2      685.33      651.74     99.19 o
   7  11   2     1260.34     1036.83    177.32 o
   8  11   2        3.14       19.11    183.57 o
   0  12   2      908.81      812.30     83.60 o
   1  12   2      282.17      301.47     53.56 o
   2  12   2     9502.60     9326.35    122.46 o
   3  12   2     2642.50     2619.43    101.49 o
   4  12   2      733.66      655.26     87.43 o
   5  12   2    10938.41    10700.65    189.48 o
   6  12   2      720.90      766.60    110.96 o
   7  12   2       12.81       22.03    162.42 o
   1  13   2     1720.17     1730.72     80.55 o
   2  13   2     4016.15     4045.65     98.78 o
   3  13   2     4035.10     3725.21    120.65 o
   4  13   2       45.24       25.17     84.17 o
   5  13   2     4049.31     4089.58    156.19 o
   6  13   2      529.41      564.87    112.72 o
   7  13   2      170.18      141.86    182.91 o
   0  14   2      152.82      120.44     84.83 o
   1  14   2      159.37      139.75     61.38 o
   2  14   2      267.72      177.16     60.06 o
   3  14   2      755.32      763.41     99.92 o
   4  14   2       90.15       46.59     92.69 o
   5  14   2      778.55      779.58    114.97 o
   6  14   2      105.38       86.73    116.01 o
   7  14   2       65.61       79.63    185.36 o
   1  15   2        4.29      -21.43     68.44 o
   2  15   2      106.36       62.20     63.65 o
   3  15   2       47.04       -2.57     90.01 o
   4  15   2       36.01       12.75    101.74 o
   5  15   2       17.11       24.43    110.54 o
   6  15   2      415.59      372.77    134.59 o
   0  16   2      890.56      721.54    127.16 o
   1  16   2      185.53      146.05     79.37 o
   2  16   2       29.96        7.70     78.13 o
   3  16   2       48.84       15.60    101.10 o
   4  16   2     1297.44     1350.90    136.77 o
   5  16   2      181.99      185.83    125.59 o
   6  16   2      443.44      361.65    216.39 o
   1  17   2     1492.27     1574.26    115.07 o
   2  17   2     2117.75     2288.50    149.88 o
   3  17   2      628.70      666.22    126.64 o
   4  17   2       39.36       33.89    123.13 o
   5  17   2      227.00      274.18    138.64 o
   0  18   2      183.70      190.62    139.28 o
   1  18   2      229.98      237.14    100.66 o
   2  18   2      698.38      636.64    131.94 o
   3  18   2      111.17      106.19    126.47 o
   4  18   2      341.07      296.82    141.26 o
   1  19   2     3016.53     3265.17    157.47 o
   2  19   2        6.94       -6.59    128.70 o
   3  19   2      734.01      584.88    152.10 o
   4  19   2      419.41      491.68    159.40 o
   0  20   2        6.26       13.39    160.53 o
   1  20   2        1.99       26.54    133.65 o
   2  20   2      152.38      222.60    147.63 o
   1   1   3      163.49      181.05      8.58 o
   2   1   3    16181.44    14549.88    617.92 o
   3   1   3       27.87       47.74     13.38 o
   4   1   3      675.69      706.54     45.37 o
   5   1   3      643.65      688.35     31.66 o
   6   1   3      801.49      771.56     67.14 o
   7   1   3      464.12      423.75     87.88 o
   8   1   3      745.14      794.26    155.23 o
   9   1   3      596.02      435.51    185.81 o
   0   2   3     6996.06     6444.37     91.03 o
   1   2   3     4384.57     4162.29    106.94 o
   2   2   3        0.83        0.82     11.65 o
   3   2   3      650.92      752.20     22.15 o
   4   2   3      187.35      199.57     20.24 o
   5   2   3     1535.41     1465.18     94.95 o
   6   2   3     1607.73     1702.76     90.14 o
   7   2   3       15.73       19.60     69.42 o
   8   2   3       67.28        6.64    139.89 o
   9   2   3     1084.92      857.58    194.96 o
   1   3   3       10.13       10.42     11.13 o
   2   3   3    21425.90    21496.28    150.72 o
   3   3   3      406.18      488.98     21.02 o
   4   3   3     3594.17     3894.50     48.99 o
   5   3   3        0.08       -5.48     38.96 o
   6   3   3     3322.46     3309.11    115.70 o
   7   3   3      603.61      571.99     85.69 o
   8   3   3     4185.50     3831.26    230.57 o
   9   3   3        6.63      -55.30    173.88 o
   0   4   3      659.51      641.73     36.64 o
   1   4   3     9811.61     9413.15    109.09 o
   2   4   3     1405.55     1434.77     31.98 o
   3   4   3     2634.59     2627.69    182.82 o
   4   4   3     3098.70     3060.52     54.16 o
   5   4   3     5375.02     5702.00    105.06 o
   6   4   3      226.82      223.66     70.54 o
   7   4   3     1536.46     1469.43    105.26 o
   8   4   3     3107.41     3518.73    215.86 o
   9   4   3      584.06      534.84    195.80 o
   1   5   3      485.21      489.99     27.05 o
   2   5   3     8584.95     8678.86     81.10 o
   3   5   3      262.67      316.36     21.99 o
   4   5   3     4755.84     4808.60     62.80 o
   5   5   3      928.99      953.37     54.33 o
   6   5   3      100.52       48.19     70.82 o
   7   5   3      663.87      593.50     96.88 o
   8   5   3      158.68      194.98    109.12 o
   9   5   3      233.94      211.24    192.75 o
   0   6   3      656.86      686.65     47.28 o
   1   6   3     1466.33     1460.01     43.39 o
   2   6   3      325.14      301.26     30.62 o
   3   6   3      354.44      347.78     28.78 o
   4   6   3     3265.76     3273.76     55.33 o
   5   6   3     2824.49     3076.96     73.42 o
   6   6   3      282.00      294.96     81.25 o
   7   6   3      649.92      623.86    104.26 o
   8   6   3       12.25       81.28    112.45 o
   9   6   3      132.37       98.22    202.89 o
   1   7   3     3651.04     3382.38     65.40 o
   2   7   3       19.14        7.06     20.51 o
   3   7   3      278.04      268.58     35.43 o
   4   7   3      283.61      263.57     33.49 o
   5   7   3       75.41       81.53     46.21 o
   6   7   3      440.87      380.73     93.46 o
   7   7   3       72.89       94.15    106.52 o
   8   7   3      126.24      109.15    121.67 o
   9   7   3       90.13       70.15    197.91 o
   0   8   3     9615.60     9319.34    143.71 o
   1   8   3     1892.02     1628.01     57.16 o
   2   8   3      112.13       84.48     28.46 o
   3   8   3      131.22      133.94     36.55 o
   4   8   3     1944.79     1845.51     62.76 o
   5   8   3     1382.73     1443.50     65.54 o
   6   8   3      295.43      274.42    112.25 o
   7   8   3      472.15      484.73    136.39 o
   8   8   3      736.06      639.09    161.96 o
   1   9   3       46.27      111.91     36.01 o
   2   9   3      216.22      178.85     34.65 o
   3   9   3       53.87       45.35     40.20 o
   4   9   3     7293.25     7469.18    126.79 o
   5   9   3      143.18       96.35     53.52 o
   6   9   3      527.26      445.89     77.71 o
   7   9   3      493.04      504.34    141.59 o
   8   9   3       10.32       58.58    159.72 o
   0  10   3    18669.73    18301.97    220.96 o
   1  10   3      456.64      576.02     49.15 o
   2  10   3      512.72      493.19     43.01 o
   3  10   3     2030.45     2028.19     83.00 o
   4  10   3      896.62      909.38     72.84 o
   5  10   3       86.93       85.35     66.02 o
   6  10   3     1260.98     1240.17     98.12 o
   7  10   3      790.77      727.46    160.16 o
   8  10   3      407.72      293.02    175.68 o
   1  11   3      546.65      559.89     53.71 o
   2  11   3       56.97       28.61     40.12 o
   3  11   3     2121.72     2102.83     87.93 o
   4  11   3      319.33      311.26     74.60 o
   5  11   3      339.45      275.27     76.20 o
   6  11   3      972.92      963.09    104.29 o
   7  11   3        5.60       -3.70    151.07 o
   8  11   3       15.54      -23.45    181.53 o
   0  12   3     1009.62      939.94     87.47 o
   1  12   3      394.78      368.91     54.70 o
   2  12   3       57.38       21.12     47.10 o
   3  12   3      316.26      308.54     65.09 o
   4  12   3      937.97      989.86     97.18 o
   5  12   3       63.79       36.14     82.46 o
   6  12   3      105.01       73.43     99.72 o
   7  12   3        2.95       -9.09    162.09 o
   1  13   3      240.70      244.99     58.35 o
   2  13   3      252.71      223.44     55.14 o
   3  13   3     3795.31     3638.61    119.81 o
   4  13   3       22.94      -21.86     82.07 o
   5  13   3        2.84      -43.29     87.74 o
   6  13   3      408.44      366.95    113.95 o
   7  13   3        8.68       18.40    183.14 o
   0  14   3       22.03      -42.86     87.53 o
   1  14   3       83.04       86.50     60.53 o
   2  14   3     9780.19     9929.29    142.45 o
   3  14   3      521.80      498.45     96.05 o
   4  14   3      255.45      235.66     97.65 o
   5  14   3     2025.27     1960.58    137.24 o
   6  14   3     1191.55     1306.03    140.61 o
   7  14   3      382.04      380.32    193.01 o
   1  15   3     1484.96     1386.88     97.21 o
   2  15   3      986.39      858.71     76.26 o
   3  15   3     4137.50     3836.89    165.11 o
   4  15   3      127.09       19.68    101.56 o
   5  15   3      189.70      144.22    116.81 o
   6  15   3      343.97      317.15    146.24 o
   0  16   3     2163.26     1886.27    155.02 o
   1  16   3      226.74      258.57     82.32 o
   2  16   3      495.29      505.94     90.99 o
   3  16   3      911.37     1000.29    123.22 o
   4  16   3     2048.43     1961.26    148.70 o
   5  16   3      192.00      252.15    129.45 o
   6  16   3      249.47      173.52    218.26 o
   1  17   3       11.73      -11.46     86.45 o
   2  17   3      717.23      757.59    123.10 o
   3  17   3      281.15      219.79    118.36 o
   4  17   3       15.59        7.44    121.90 o
   5  17   3       16.32       25.91    141.93 o
   0  18   3      696.66      654.93    148.10 o
   1  18   3      215.09      145.78     97.95 o
   2  18   3     1132.41     1009.85    137.45 o
   3  18   3        8.20      -21.54    123.94 o
   4  18   3       60.53      101.49    139.48 o
   1  19   3      617.58      639.97    116.39 o
   2  19   3      174.48      215.08    134.55 o
   3  19   3       12.46       -0.85    137.59 o
   4  19   3      219.17      216.82    156.14 o
   0  20   3      129.95      105.55    166.77 o
   1  20   3       15.56       53.12    134.28 o
   2  20   3      698.59      682.49    158.34 o
   0   0   4    90286.70    84315.50    310.53 o
   1   0   4    38877.97    37467.21    361.22 o
   2   0   4   243607.91   264076.09   2150.69 o
   3   0   4     9280.25     9376.31     78.48 o
   4   0   4     2508.96     2260.95    256.74 o
   5   0   4     3390.95     3380.13     61.70 o
   6   0   4     2550.62     2679.51    134.44 o
   7   0   4     2102.13     2292.79    229.17 o
   8   0   4      945.61      625.18    219.11 o
   9   0   4     1057.75      856.59    276.60 o
   1   1   4    20348.16    19758.11    136.33 o
   2   1   4    24744.68    25034.97    171.01 o
   3   1   4     1771.81     1701.73     84.84 o
   4   1   4     7892.01     8197.49     55.64 o
   5   1   4     3013.31     2753.10     89.69 o
   6   1   4      353.74      386.95     51.77 o
   7   1   4      685.24      732.34     78.60 o
   8   1   4      285.11      279.08    151.60 o
   9   1   4     1370.96     1260.23    202.95 o
   0   2   4    11734.73    10837.33     87.64 o
   1   2   4     1574.18     1529.82     22.71 o
   2   2   4      160.63      135.31     14.86 o
   3   2   4    12717.05    12396.92    701.75 o
   4   2   4      528.49      543.46     22.60 o
   5   2   4      137.16      140.27     25.24 o
   6   2   4       59.15       98.20     60.74 o
   7   2   4      882.98      925.96     88.25 o
   8   2   4      292.33      253.70    143.95 o
   9   2   4      983.36      842.89    196.99 o
   1   3   4       71.90       57.27     13.53 o
   2   3   4     5304.51     5277.22     47.86 o
   3   3   4      150.98      142.95     19.01 o
   4   3   4      927.35      907.47     30.57 o
   5   3   4     4049.28     4123.26     67.06 o
   6   3   4      227.01      165.53     66.57 o
   7   3   4      196.60      181.52     80.63 o
   8   3   4      121.90       75.05    150.29 o
   9   3   4      267.02      227.45    190.14 o
   0   4   4    16841.99    16268.52    126.19 o
   1   4   4      419.57      373.97     23.42 o
   2   4   4     6120.87     6177.73     54.62 o
   3   4   4      915.79      956.97     29.15 o
   4   4   4     7575.40     7766.13     66.87 o
   5   4   4       30.08       36.23     27.71 o
   6   4   4     1423.45     1442.19     92.79 o
   7   4   4       48.42       13.91     81.78 o
   8   4   4      869.02      704.73    168.35 o
   9   4   4        0.31       58.31    193.12 o
   1   5   4    21569.93    20568.79    121.15 o
   2   5   4     3484.33     3348.18     57.82 o
   3   5   4       31.56       38.51     20.68 o
   4   5   4     2625.42     2765.66     52.18 o
   5   5   4      941.35      993.93     41.27 o
   6   5   4      546.76      581.40     83.00 o
   7   5   4      425.83      382.75     94.35 o
   8   5   4      166.56       41.23    107.14 o
   9   5   4       52.18       50.71    188.35 o
   0   6   4     3955.28     3781.03     86.96 o
   1   6   4       66.92       63.01     23.89 o
   2   6   4     1640.20     1703.70     38.42 o
   3   6   4     1546.36     1486.06     48.94 o
   4   6   4    15757.11    15759.08    560.18 o
   5   6   4      308.32      315.73     45.12 o
   6   6   4     1289.35     1326.93    101.42 o
   7   6   4      677.11      716.20    106.74 o
   8   6   4     2693.41     2621.55    169.75 o
   9   6   4        4.18       -9.44    202.64 o
   1   7   4    12052.47    12697.73    116.44 o
   2   7   4    12907.70    13384.00     95.59 o
   3   7   4     5258.06     5231.75     81.48 o
   4   7   4     1347.37     1352.58     47.17 o
   5   7   4      155.67      120.71     43.36 o
   6   7   4      369.99      346.10     68.95 o
   7   7   4      597.21      555.94    116.32 o
   8   7   4      413.34      250.19    135.42 o
   9   7   4       15.88      -16.09    231.32 o
   0   8   4     3097.72     2826.07     91.56 o
   1   8   4     2071.87     2043.45     63.36 o
   2   8   4      132.00      146.74     29.09 o
   3   8   4       16.10       -4.71     35.42 o
   4   8   4     3255.45     3308.02     75.56 o
   5   8   4      634.28      565.83     56.06 o
   6   8   4       67.44       66.74     65.77 o
   7   8   4       56.91       45.71    127.30 o
   8   8   4      459.05      357.54    158.81 o
   1   9   4      982.06     1001.14     51.62 o
   2   9   4       60.98       65.41     36.22 o
   3   9   4     1275.99     1333.17     59.90 o
   4   9   4     2904.78     2851.82     91.54 o
   5   9   4       15.68       -2.53     54.45 o
   6   9   4       35.16       27.28     72.61 o
   7   9   4      574.95      644.62    149.42 o
   8   9   4       14.20       11.66    159.19 o
   0  10   4     5550.37     5301.63    132.69 o
   1  10   4      132.74      100.46     40.21 o
   2  10   4     1658.67     1603.92     59.19 o
   3  10   4       48.61       30.04     48.21 o
   4  10   4       12.14        8.14     56.99 o
   5  10   4      547.17      522.79     74.44 o
   6  10   4     1237.59     1262.61    100.55 o
   7  10   4      177.18      240.14    153.92 o
   8  10   4     1008.36      906.21    192.99 o
   1  11   4        6.86        6.23     42.93 o
   2  11   4      149.25       89.87     42.68 o
   3  11   4      358.68      311.54     59.62 o
   4  11   4     1394.06     1435.38     96.63 o
   5  11   4     4691.82     4710.89    138.59 o
   6  11   4      586.76      737.95    103.01 o
   7  11   4     1392.89     1266.40    183.32 o
   8  11   4      729.81      745.34    202.95 o
   0  12   4     6057.94     5833.26    156.02 o
   1  12   4     5154.25     5175.18    112.09 o
   2  12   4     3920.46     3920.47     92.15 o
   3  12   4     6612.85     6567.32    136.82 o
   4  12   4     1429.10     1457.09    105.82 o
   5  12   4      874.86      894.83     97.15 o
   6  12   4     2667.73     2935.24    146.95 o
   7  12   4     1028.75      890.13    187.47 o
   1  13   4     3484.89     3539.91    100.00 o
   2  13   4     2783.38     2718.10     90.73 o
   3  13   4     1351.20     1380.37    106.51 o
   4  13   4      801.05      829.04    102.40 o
   5  13   4     7375.05     7516.80    179.10 o
   6  13   4      404.12      439.18    116.59 o
   7  13   4     2593.47     2483.70    224.92 o
   0  14   4     4349.13     4317.24    186.71 o
   1  14   4      144.80      129.56     61.97 o
   2  14   4     1522.20     1489.04     80.13 o
   3  14   4       13.38      -18.89     85.65 o
   4  14   4      240.25      202.94    100.27 o
   5  14   4      106.91       82.76    100.51 o
   6  14   4        2.50      -23.39    124.78 o
   7  14   4      217.49      234.79    200.06 o
   1  15   4      203.83      165.33     75.62 o
   2  15   4      754.25      720.13     75.79 o
   3  15   4      299.81      355.36    104.77 o
   4  15   4      369.99      437.04    111.08 o
   5  15   4      420.84      367.38    121.63 o
   6  15   4       17.70       56.74    140.98 o
   0  16   4      696.77      425.00    123.87 o
   1  16   4      307.07      229.27     83.82 o
   2  16   4      282.31      218.30     88.73 o
   3  16   4      514.45      498.82    116.06 o
   4  16   4     1122.85     1157.55    138.81 o
   5  16   4        2.20      -12.93    125.07 o
   6  16   4        5.02      -17.46    171.00 o
   1  17   4     4862.91     4372.83    157.14 o
   2  17   4      163.74      186.49    111.90 o
   3  17   4     1796.14     1863.79    152.01 o
   4  17   4        0.12      -32.65    125.88 o
   5  17   4      138.82      119.94    141.48 o
   0  18   4        3.43       42.31    132.11 o
   1  18   4       50.30       68.87     96.47 o
   2  18   4      242.01      250.33    121.37 o
   3  18   4      678.52      707.78    140.50 o
   4  18   4     2512.47     2695.94    184.47 o
   1  19   4      204.39      263.15    112.80 o
   2  19   4      631.02      602.60    146.00 o
   3  19   4      238.64      322.52    151.11 o
   0  20   4      306.27      314.13    174.44 o
   1  20   4      214.93      238.29    148.52 o
   2  20   4      209.08      226.92    148.25 o
   1   1   5        7.51        4.32     10.03 o
   2   1   5       61.21       73.59     14.51 o
   3   1   5     8360.09     8588.16     60.56 o
   4   1   5      611.51      591.73     33.67 o
   5   1   5      223.02      179.31     25.59 o
   6   1   5     1699.08     1644.78     68.84 o
   7   1   5      540.97      644.68     81.25 o
   8   1   5      456.18      443.38    153.56 o
   9   1   5     1926.77     1813.98    220.62 o
   0   2   5       72.12       98.15     20.69 o
   1   2   5     7284.23     6738.03     45.90 o
   2   2   5      665.23      681.10     22.75 o
   3   2   5      523.29      560.56     22.61 o
   4   2   5     2131.02     2093.70     41.12 o
   5   2   5     1110.50     1172.12     40.27 o
   6   2   5     1089.24     1167.01     69.52 o
   7   2   5       74.69       48.00     76.35 o
   8   2   5       17.47       14.03    142.42 o
   9   2   5       68.23       42.04    180.95 o
   1   3   5     5581.79     5171.69     45.37 o
   2   3   5     7447.62     7526.89     58.64 o
   3   3   5    20937.18    21406.62    137.31 o
   4   3   5     1766.65     1833.53     41.61 o
   5   3   5     4525.53     4553.38     63.94 o
   6   3   5       50.25       -2.13     64.95 o
   7   3   5       57.51       38.60     80.15 o
   8   3   5      352.73      301.94    157.58 o
   9   3   5     2666.93     2629.48    238.04 o
   0   4   5    24789.90    23904.28    176.86 o
   1   4   5     2605.06     2407.95     38.96 o
   2   4   5       32.72       42.36     19.53 o
   3   4   5     4343.95     4406.45     55.26 o
   4   4   5      417.84      417.73     28.18 o
   5   4   5      754.04      722.68     38.32 o
   6   4   5      670.70      682.20     82.44 o
   7   4   5     2689.06     2621.87    129.47 o
   8   4   5       26.19       26.61    147.56 o
   9   4   5      629.39      524.92    198.53 o
   1   5   5       36.32       60.28     21.35 o
   2   5   5     4366.70     4396.03     56.66 o
   3   5   5     7974.54     7873.07     69.63 o
   4   5   5      554.13      510.65     41.48 o
   5   5   5      151.47      143.29     40.68 o
   6   5   5      220.32      178.83     57.18 o
   7   5   5       10.73      -26.69     88.24 o
   8   5   5      790.28      618.64    119.39 o
   9   5   5        4.61       12.77    195.35 o
   0   6   5        0.21        2.69     33.79 o
   1   6   5      330.52      329.47     28.42 o
   2   6   5     2385.73     2322.83     50.82 o
   3   6   5      259.90      248.21     32.98 o
   4   6   5     7167.44     7249.56     73.64 o
   5   6   5      320.61      297.81     43.04 o
   6   6   5      354.87      311.61     55.39 o
   7   6   5        9.95       17.12     93.94 o
   8   6   5       17.01       43.52    113.60 o
   9   6   5       46.98       47.04    200.51 o
   1   7   5    24647.40    25199.70    146.73 o
   2   7   5     4519.10     4440.18    198.94 o
   3   7   5      529.51      650.66     41.35 o
   4   7   5      178.97      155.11     36.42 o
   5   7   5       23.76       51.58     45.08 o
   6   7   5       73.96       55.10     58.82 o
   7   7   5     2434.41     2536.84    154.08 o
   8   7   5        7.83       38.25    130.63 o
   9   7   5       23.98        3.25    239.84 o
   0   8   5    18382.30    19803.50    209.14 o
   1   8   5       94.59      115.81     32.83 o
   2   8   5      401.48      496.88     35.34 o
   3   8   5      832.37      911.95     50.99 o
   4   8   5     1509.01     1507.52     60.44 o
   5   8   5     2526.63     2579.92     85.49 o
   6   8   5      604.31      607.15     81.04 o
   7   8   5      399.08      407.97    137.90 o
   8   8   5      391.74      451.76    163.60 o
   1   9   5      670.69      533.14     43.67 o
   2   9   5     3021.34     3095.04     72.52 o
   3   9   5       41.67       53.63     42.37 o
   4   9   5        3.08      -16.87     50.35 o
   5   9   5     2498.80     2712.01    105.63 o
   6   9   5       13.13       -5.25     74.38 o
   7   9   5     4026.88     3896.30    215.87 o
   8   9   5      516.30      445.65    176.19 o
   0  10   5      434.87      359.59     62.95 o
   1  10   5        4.62       -0.38     37.35 o
   2  10   5      136.41      120.09     43.79 o
   3  10   5       79.36       51.30     46.65 o
   4  10   5      765.46      758.63     74.00 o
   5  10   5     2317.53     2438.71    107.62 o
   6  10   5        8.84      -13.37     81.96 o
   7  10   5      959.75      952.49    167.14 o
   8  10   5       75.05       96.73    175.89 o
   1  11   5      402.39      405.38     50.03 o
   2  11   5      700.15      704.30     58.07 o
   3  11   5      205.87      242.76     59.65 o
   4  11   5      672.79      726.51     85.41 o
   5  11   5      971.07      997.69     94.85 o
   6  11   5       60.86       48.97     91.37 o
   7  11   5        4.57      -21.98    154.28 o
   8  11   5       80.77       79.19    183.43 o
   0  12   5      516.69      518.58     79.69 o
   1  12   5       17.48       17.38     47.76 o
   2  12   5     1109.91     1135.14     71.30 o
   3  12   5      245.16      204.89     64.68 o
   4  12   5      620.58      681.57     93.62 o
   5  12   5       82.49       71.61     80.77 o
   6  12   5      624.87      521.47    111.25 o
   7  12   5       98.50       98.25    163.75 o
   1  13   5      909.51      916.83     67.99 o
   2  13   5      318.04      288.28     57.37 o
   3  13   5        3.85       16.41     80.26 o
   4  13   5      307.42      202.10     89.50 o
   5  13   5     1208.21     1277.07    113.00 o
   6  13   5      421.98      362.38    116.03 o
   7  13   5       46.29      -18.30    175.26 o
   0  14   5     5669.18     5696.92    203.94 o
   1  14   5        4.92       -5.66     62.04 o
   2  14   5     5934.62     5914.27    122.89 o
   3  14   5      160.64      130.53     89.65 o
   4  14   5      258.49      191.48     99.95 o
   5  14   5       13.90        4.86    101.07 o
   6  14   5        2.56      -52.75    126.59 o
   7  14   5      153.58      103.88    196.19 o
   1  15   5       95.50       91.92     74.32 o
   2  15   5       46.83       48.10     65.07 o
   3  15   5      761.85      751.81    112.38 o
   4  15   5      176.64      122.18    104.88 o
   5  15   5      841.43     1005.37    128.39 o
   6  15   5      232.45      220.17    143.10 o
   0  16   5     3360.19     3492.62    197.50 o
   1  16   5       67.88       53.79     82.90 o
   2  16   5       79.77       61.51     84.87 o
   3  16   5     2712.26     2917.40    157.24 o
   4  16   5      208.31      228.16    117.42 o
   5  16   5      813.95      896.36    145.98 o
   6  16   5      260.56      175.05    160.79 o
   1  17   5     2407.13     2517.38    132.51 o
   2  17   5     1042.01     1151.55    133.63 o
   3  17   5      248.87      225.53    122.42 o
   4  17   5       76.95       66.46    126.27 o
   5  17   5      416.23      384.68    152.81 o
   0  18   5       47.02       28.34    138.58 o
   1  18   5      241.52      208.16    103.62 o
   2  18   5      370.16      396.13    129.09 o
   3  18   5       15.89       26.69    126.55 o
   4  18   5      878.70      834.72    156.07 o
   1  19   5      668.40      667.58    119.95 o
   2  19   5        0.66       49.40    131.64 o
   3  19   5      756.25     1028.42    161.28 o
   0  20   5       26.33       48.66    167.94 o
   1  20   5      130.07      192.88    141.56 o
   2  20   5       72.84       53.53    148.00 o
   0   0   6    95637.27    88782.95    348.83 o
   1   0   6    35907.77    34334.41    532.73 o
   2   0   6     4893.92     4692.70     88.74 o
   3   0   6     6658.82     6633.87    110.36 o
   4   0   6    13674.92    13912.43    122.80 o
   5   0   6       78.48       32.20     39.69 o
   6   0   6     1924.01     1941.66    108.75 o
   7   0   6     1864.31     1994.59    150.92 o
   8   0   6     1275.78     1417.06    254.68 o
   9   0   6      468.28      392.27    286.07 o
   1   1   6    28103.33    27070.71    190.43 o
   2   1   6    13527.79    13794.14     93.92 o
   3   1   6       16.64       25.15     19.01 o
   4   1   6      799.04      843.96     32.98 o
   5   1   6      318.62      347.88     29.78 o
   6   1   6      139.56      100.08     48.77 o
   7   1   6      107.79       90.16     93.75 o
   8   1   6      297.91      292.44    151.98 o
   9   1   6      201.43       99.64    183.10 o
   0   2   6        7.55       -4.58     19.89 o
   1   2   6      243.90      267.52     15.32 o
   2   2   6     3108.70     3056.31     43.23 o
   3   2   6      826.17      853.71     28.03 o
   4   2   6     3643.52     3460.09    140.87 o
   5   2   6     1174.54     1247.94     44.83 o
   6   2   6      707.31      685.32     56.95 o
   7   2   6        0.59      -20.26     76.67 o
   8   2   6     1635.41     1441.71    179.38 o
   9   2   6        0.43      -43.12    177.18 o
   1   3   6     6068.12     5849.47     50.31 o
   2   3   6     9568.89     9576.71     63.43 o
   3   3   6     1297.24     1363.64     37.22 o
   4   3   6     5298.32     5171.29    156.73 o
   5   3   6       12.56       16.28     33.60 o
   6   3   6      621.05      609.75     56.85 o
   7   3   6      708.61      638.32     94.93 o
   8   3   6       85.59       68.94    152.14 o
   9   3   6        0.00       33.95    182.49 o
   0   4   6     5005.28     4616.37     78.55 o
   1   4   6       33.37       40.25     18.04 o
   2   4   6    16864.41    17208.53     91.07 o
   3   4   6       38.01       59.43     23.63 o
   4   4   6     1339.27     1337.50     42.55 o
   5   4   6       13.61       19.36     33.51 o
   6   4   6     2539.15     2563.51     83.61 o
   7   4   6     1700.57     1768.10    116.42 o
   8   4   6      226.28      140.02    151.22 o
   9   4   6       65.00       94.45    198.48 o
   1   5   6     1555.73     1691.30     44.02 o
   2   5   6      174.75      146.30     24.01 o
   3   5   6     3984.45     3825.30     58.45 o
   4   5   6     2515.64     2678.04     54.50 o
   5   5   6      138.80       94.61     38.24 o
   6   5   6       40.12       30.13     52.30 o
   7   5   6     2438.32     2390.95    130.90 o
   8   5   6       15.18       21.68    110.83 o
   9   5   6      467.42      436.61    201.28 o
   0   6   6      118.84       34.96     36.29 o
   1   6   6     3237.55     3137.91     58.69 o
   2   6   6     3372.68     3378.75    185.20 o
   3   6   6     4014.92     4020.32     70.25 o
   4   6   6     1085.27     1097.52     39.98 o
   5   6   6      106.21       82.06     41.90 o
   6   6   6     2973.40     2995.28    116.74 o
   7   6   6     1688.42     1827.09    128.74 o
   8   6   6      568.19      568.08    126.79 o
   9   6   6       89.80       12.61    197.03 o
   1   7   6     5388.23     5517.68     76.54 o
   2   7   6     5053.25     4979.10     68.71 o
   3   7   6     1976.83     2012.23     62.29 o
   4   7   6      727.84      711.86     46.63 o
   5   7   6     4583.51     4582.01     95.46 o
   6   7   6        0.77        9.82     62.59 o
   7   7   6     3129.89     3296.62    188.91 o
   8   7   6      600.32      593.19    146.14 o
   0   8   6     1456.15     1451.03     76.73 o
   1   8   6     2314.33     2286.52     61.43 o
   2   8   6     2496.64     2448.16     58.99 o
   3   8   6      723.60      765.85     51.05 o
   4   8   6      760.80      758.15     52.07 o
   5   8   6       19.95        4.84     51.67 o
   6   8   6      465.34      402.01     71.03 o
   7   8   6      451.41      350.90    141.35 o
   8   8   6      646.89      567.02    167.78 o
   1   9   6      234.88      255.23     40.33 o
   2   9   6     4897.26     4802.10     79.33 o
   3   9   6       11.49       10.76     42.39 o
   4   9   6       19.78       27.65     53.17 o
   5   9   6       37.48       38.34     63.20 o
   6   9   6      158.99      104.09     80.13 o
   7   9   6       52.39       62.57    137.09 o
   8   9   6       14.65      -22.80    167.54 o
   0  10   6     2915.35     2931.13    112.34 o
   1  10   6      740.29      740.18     51.84 o
   2  10   6      670.39      739.11     55.48 o
   3  10   6     2716.70     2753.35     87.74 o
   4  10   6       92.06       76.45     63.09 o
   5  10   6     3760.43     3641.15    125.42 o
   6  10   6      554.48      510.59     94.92 o
   7  10   6       10.06       -7.64    150.68 o
   8  10   6       76.12       75.06    180.09 o
   1  11   6      136.41       70.98     44.66 o
   2  11   6     2044.22     2027.41     78.87 o
   3  11   6      988.28      923.16     72.51 o
   4  11   6      162.06      164.82     70.13 o
   5  11   6     1663.43     1601.53    103.47 o
   6  11   6      362.04      348.71    100.35 o
   7  11   6      220.90      224.77    165.00 o
   8  11   6      239.32      228.26    194.94 o
   0  12   6    20523.30    21108.18    271.09 o
   1  12   6     4001.90     4039.34     99.89 o
   2  12   6     2523.26     2554.57     93.92 o
   3  12   6      185.90       83.93     62.86 o
   4  12   6     2083.60     2202.88    119.26 o
   5  12   6       46.64       33.76     82.60 o
   6  12   6      777.27      754.90    118.02 o
   7  12   6     1164.78      847.22    186.94 o
   1  13   6     1910.82     1927.88     83.19 o
   2  13   6     1087.90     1175.95     74.10 o
   3  13   6     5931.98     5943.14    171.15 o
   4  13   6     5063.88     5098.50    168.17 o
   5  13   6        1.83        6.17     92.73 o
   6  13   6     1033.67      962.55    137.96 o
   7  13   6       98.10       44.71    185.85 o
   0  14   6      747.29      706.49    114.24 o
   1  14   6      153.41      138.64     70.19 o
   2  14   6       76.79       47.35     64.44 o
   3  14   6     1606.35     1696.66    123.25 o
   4  14   6      397.37      393.82    104.60 o
   5  14   6      283.22      216.52    104.09 o
   6  14   6      389.17      355.46    135.31 o
   1  15   6      215.88      171.01     77.48 o
   2  15   6     1196.80     1374.30    102.92 o
   3  15   6       81.46       72.66     96.74 o
   4  15   6      250.12      152.14    110.62 o
   5  15   6      629.48      653.58    122.86 o
   6  15   6        8.29       -9.45    141.02 o
   0  16   6      532.29      384.56    125.19 o
   1  16   6      624.07      561.09     93.44 o
   2  16   6     2750.24     2864.20    131.65 o
   3  16   6       42.75       32.49    108.48 o
   4  16   6     2058.04     2015.44    154.35 o
   5  16   6       27.93       19.41    124.47 o
   1  17   6      517.52      684.13    105.07 o
   2  17   6       53.18       33.77    110.94 o
   3  17   6      102.59       57.41    122.37 o
   4  17   6        0.10        4.04    128.27 o
   5  17   6     1042.42     1045.97    165.17 o
   0  18   6      213.59      352.06    149.25 o
   1  18   6     1989.85     1994.44    135.60 o
   2  18   6      118.17      175.12    125.08 o
   3  18   6      188.35      204.88    137.54 o
   4  18   6       73.53       78.94    142.01 o
   1  19   6      803.03      694.67    124.29 o
   2  19   6       66.55       56.07    134.29 o
   3  19   6      495.03      525.46    153.44 o
   0  20   6       40.66       38.78    175.16 o
   1  20   6       25.80       67.32    140.26 o
   2  20   6      163.61      239.91    149.57 o
   1   1   7     5345.47     5176.58     43.95 o
   2   1   7     1537.06     1555.00     33.76 o
   3   1   7     2921.42     2966.56     46.17 o
   4   1   7      434.81      503.80     30.08 o
   5   1   7        2.87        2.46     31.26 o
   6   1   7      137.62       81.14     52.13 o
   7   1   7     2012.26     1975.84    135.43 o
   8   1   7      183.32      204.29    148.88 o
   9   1   7      465.03      314.52    191.24 o
   0   2   7    35455.16    33148.51    401.40 o
   1   2   7      236.61      222.11     16.70 o
   2   2   7    19636.34    19255.49    108.94 o
   3   2   7      322.27      318.05     25.22 o
   4   2   7     2284.43     2230.00     46.12 o
   5   2   7        5.19       16.80     34.67 o
   6   2   7       24.32        4.22     52.13 o
   7   2   7       32.53        8.57     81.97 o
   8   2   7     1518.54     1406.03    179.55 o
   9   2   7     1255.31     1085.68    217.41 o
   1   3   7      798.62      747.40     24.67 o
   2   3   7     4499.89     4462.61    147.88 o
   3   3   7      753.70      765.80     33.10 o
   4   3   7     2654.06     2608.72     48.86 o
   5   3   7     1605.86     1567.53     55.22 o
   6   3   7     2311.73     2374.12     84.95 o
   7   3   7      776.46      649.28     96.13 o
   8   3   7      981.57      898.65    172.89 o
   9   3   7      739.38      631.33    206.02 o
   0   4   7       96.28       69.51     29.41 o
   1   4   7     6105.76     5808.59     56.02 o
   2   4   7      202.80      231.86     22.06 o
   3   4   7     1204.42     1378.53     42.67 o
   4   4   7      583.33      519.04     32.04 o
   5   4   7     2086.07     2126.06     63.70 o
   6   4   7     3304.00     3373.27    108.25 o
   7   4   7     1234.19     1100.93    109.80 o
   8   4   7     1297.58     1254.97    150.08 o
   9   4   7      467.04      459.03    197.82 o
   1   5   7    13459.59    13588.59    114.91 o
   2   5   7     8808.63     8885.60    102.49 o
   3   5   7      211.42      194.01     29.66 o
   4   5   7      625.09      701.97     36.98 o
   5   5   7      108.87      114.70     44.74 o
   6   5   7      218.49      189.98     59.10 o
   7   5   7     1693.69     1577.32    120.81 o
   8   5   7      132.38      138.70    118.48 o
   9   5   7       15.16       -5.70    194.64 o
   0   6   7     5670.98     5574.24    100.85 o
   1   6   7     6069.35     6107.32     77.56 o
   2   6   7       11.93       24.44     25.67 o
   3   6   7      828.04      867.92     44.99 o
   4   6   7       26.66       18.17     34.84 o
   5   6   7      995.48     1059.25     57.87 o
   6   6   7      215.28      185.15     65.16 o
   7   6   7       42.39       17.12    105.42 o
   8   6   7       10.15       35.46    118.81 o
   9   6   7       25.00      -19.97    201.58 o
   1   7   7      277.55      245.35     32.54 o
   2   7   7      136.61      163.74     29.98 o
   3   7   7        0.01       -0.27     35.05 o
   4   7   7      256.38      289.74     43.23 o
   5   7   7      271.17      285.13     54.31 o
   6   7   7      813.45      876.11     79.16 o
   7   7   7     2048.43     1987.53    148.41 o
   8   7   7        8.86       -2.13    135.76 o
   0   8   7     1457.25     1511.13     79.89 o
   1   8   7      140.09      112.34     33.66 o
   2   8   7     2103.85     1968.84     56.16 o
   3   8   7      914.02      878.69     51.73 o
   4   8   7     5089.10     5033.83     99.55 o
   5   8   7      702.39      649.40     66.20 o
   6   8   7     1928.71     1879.61    107.08 o
   7   8   7      977.86      903.62    153.67 o
   8   8   7      376.01      364.69    171.34 o
   1   9   7      161.75      173.37     40.06 o
   2   9   7       60.20       22.44     34.31 o
   3   9   7     1202.39     1282.39     64.01 o
   4   9   7      142.82      109.23     55.28 o
   5   9   7      507.54      581.82     77.18 o
   6   9   7     1905.16     1759.17    108.66 o
   7   9   7      117.74      132.78    140.91 o
   8   9   7      448.62      474.94    176.69 o
   0  10   7       61.10       42.95     55.16 o
   1  10   7     3714.19     3724.23     87.31 o
   2  10   7     3753.95     3688.62     77.91 o
   3  10   7     1291.69     1382.64     76.67 o
   4  10   7     2049.37     2007.75     97.32 o
   5  10   7      297.44      205.39     74.83 o
   6  10   7     2262.22     2313.21    127.46 o
   7  10   7       15.24       18.30    148.25 o
   8  10   7      122.88      121.99    186.40 o
   1  11   7       52.25       15.04     45.68 o
   2  11   7     1295.55     1373.41     67.61 o
   3  11   7     4237.90     4100.23    115.01 o
   4  11   7     3070.88     3139.43    124.40 o
   5  11   7        0.18        4.95     77.25 o
   6  11   7      413.51      325.54    102.72 o
   7  11   7      152.72      174.64    165.71 o
   0  12   7      784.16      836.35     92.17 o
   1  12   7      964.49     1006.58     67.42 o
   2  12   7      241.35      197.96     55.54 o
   3  12   7       37.99       29.53     62.90 o
   4  12   7        1.76       13.16     78.40 o
   5  12   7        8.34       37.16     86.27 o
   6  12   7        1.80       40.65    104.69 o
   7  12   7        0.11       -4.52    171.37 o
   1  13   7       17.36        5.04     58.29 o
   2  13   7      166.49      127.53     63.00 o
   3  13   7      842.20      900.45    101.94 o
   4  13   7     2950.91     3091.82    148.97 o
   5  13   7     1144.67     1216.75    116.23 o
   6  13   7      503.00      568.93    136.40 o
   7  13   7        0.79      -45.60    191.18 o
   0  14   7    16084.32    15937.24    306.11 o
   1  14   7      824.22      978.73     87.68 o
   2  14   7      397.95      408.03     76.05 o
   3  14   7     1175.19     1085.56    114.02 o
   4  14   7      589.94      670.66    115.00 o
   5  14   7      639.04      579.71    115.24 o
   6  14   7      584.11      610.35    163.63 o
   1  15   7     4890.52     4540.99    146.48 o
   2  15   7      106.89       37.96     79.74 o
   3  15   7      175.64       89.73     98.20 o
   4  15   7      209.65      256.99    113.58 o
   5  15   7        0.54       -7.53    112.93 o
   6  15   7       27.68       36.40    146.75 o
   0  16   7     1009.44      839.44    138.91 o
   1  16   7     1905.61     1978.12    117.80 o
   2  16   7     1178.63     1156.54    110.30 o
   3  16   7        0.23       18.50    109.50 o
   4  16   7       37.91       74.54    118.35 o
   5  16   7     1226.15     1180.82    144.11 o
   1  17   7      238.40      247.34     96.07 o
   2  17   7      178.83      161.97    117.14 o
   3  17   7     2033.07     2061.86    161.70 o
   4  17   7       47.37       28.41    130.40 o
   5  17   7      129.98       64.84    163.48 o
   0  18   7      282.34      247.25    146.07 o
   1  18   7      359.82      293.14    108.00 o
   2  18   7       34.81       43.52    122.88 o
   3  18   7      272.50      265.29    137.45 o
   4  18   7      282.30      337.14    155.16 o
   1  19   7       95.42       35.95    113.00 o
   2  19   7       32.67        6.67    134.71 o
   3  19   7      102.87       82.06    146.84 o
   0  20   7      485.01      402.73    184.05 o
   1  20   7       68.43       24.30    149.50 o
   0   0   8      999.04      929.14     53.42 o
   1   0   8    19361.97    18453.40    227.54 o
   2   0   8       89.16       45.39     25.14 o
   3   0   8     4566.48     4446.72     86.89 o
   4   0   8      149.03      164.48     42.74 o
   5   0   8     1533.90     1564.87     76.81 o
   6   0   8     3314.54     3128.50    135.23 o
   7   0   8      243.78      222.36     97.92 o
   8   0   8      226.52      263.25    213.45 o
   9   0   8      684.80      582.04    290.59 o
   1   1   8      500.16      577.92     21.76 o
   2   1   8     6011.07     5826.57     57.03 o
   3   1   8     1811.01     1712.03     42.62 o
   4   1   8     4346.92     4476.00     61.24 o
   5   1   8      798.46      813.53     46.20 o
   6   1   8      207.21      226.26     58.10 o
   7   1   8     2568.22     2567.45    112.07 o
   8   1   8     1758.48     1656.02    189.71 o
   9   1   8      139.60      158.10    194.15 o
   0   2   8      416.06      403.89     33.08 o
   1   2   8     7795.54     7669.33     71.47 o
   2   2   8        5.73        4.95     18.97 o
   3   2   8     1018.72     1065.25     36.00 o
   4   2   8      651.60      677.55     34.83 o
   5   2   8     4631.99     4464.25     77.54 o
   6   2   8       28.40       22.67     54.77 o
   7   2   8       36.88       25.62     86.02 o
   8   2   8       57.13       29.88    148.26 o
   9   2   8       30.47      -36.61    181.88 o
   1   3   8      301.49      282.21     20.56 o
   2   3   8     1757.89     1654.99     38.61 o
   3   3   8     3370.80     3329.78     56.97 o
   4   3   8     2356.01     2438.80     55.64 o
   5   3   8      289.28      216.52     41.41 o
   6   3   8     1235.98     1203.40     72.53 o
   7   3   8        6.42       -0.64     88.89 o
   8   3   8      479.15      461.77    166.49 o
   9   3   8      243.52       99.54    192.53 o
   0   4   8     1097.19     1169.79     54.77 o
   1   4   8      204.74      203.99     21.70 o
   2   4   8       10.53        3.12     21.77 o
   3   4   8     6984.76     7078.00     74.11 o
   4   4   8     6621.96     6810.45     87.26 o
   5   4   8       56.83       53.56     40.59 o
   6   4   8      299.85      245.13     61.52 o
   7   4   8      704.30      675.53    104.07 o
   8   4   8       23.84        3.78    113.75 o
   9   4   8     1304.12     1151.87    219.92 o
   1   5   8     5453.47     5328.68     63.70 o
   2   5   8    10583.13    10853.31     91.51 o
   3   5   8     2729.91     2532.72     54.55 o
   4   5   8     4804.65     4904.48     73.60 o
   5   5   8      216.64      199.26     49.25 o
   6   5   8        3.00        7.90     59.48 o
   7   5   8       12.36        6.70     96.26 o
   8   5   8        0.02        2.31    117.98 o
   9   5   8      861.94      900.08    213.59 o
   0   6   8      963.84      908.55     55.26 o
   1   6   8       43.29       25.38     28.17 o
   2   6   8     4881.13     4838.22     69.91 o
   3   6   8      346.35      381.04     37.70 o
   4   6   8     6293.44     6476.91     89.89 o
   5   6   8      194.47      204.38     48.24 o
   6   6   8     1047.84      963.95     72.96 o
   7   6   8      381.31      370.02    116.25 o
   8   6   8       29.85       -1.32    134.19 o
   1   7   8    14128.11    14580.04    123.45 o
   2   7   8     5425.23     5478.09     75.42 o
   3   7   8     2942.28     3036.37     71.47 o
   4   7   8     1312.75     1378.57     59.39 o
   5   7   8     3501.25     3358.67     95.44 o
   6   7   8      522.76      441.99     76.93 o
   7   7   8      100.21      136.75    118.09 o
   8   7   8       46.37       16.00    140.22 o
   0   8   8     2096.37     2066.75     92.90 o
   1   8   8     2038.95     1904.78     61.16 o
   2   8   8     1639.02     1560.18     53.08 o
   3   8   8      884.76      884.37     51.78 o
   4   8   8      137.71      129.14     53.25 o
   5   8   8      721.48      676.01     74.98 o
   6   8   8      408.17      325.55     84.73 o
   7   8   8      432.69      332.55    147.27 o
   8   8   8      780.38      666.65    175.95 o
   1   9   8      237.52      222.51     40.27 o
   2   9   8       83.65       89.60     37.31 o
   3   9   8      803.61      769.98     54.13 o
   4   9   8      128.09       77.40     61.32 o
   5   9   8      226.03      209.43     71.83 o
   6   9   8      779.67      652.44     96.68 o
   7   9   8      891.78      785.07    161.88 o
   8   9   8     1909.73     1645.39    207.37 o
   0  10   8      289.84      259.90     65.92 o
   1  10   8     5289.63     5228.96    100.58 o
   2  10   8      151.64      104.12     42.58 o
   3  10   8     4706.06     4781.07    109.44 o
   4  10   8      221.18      174.71     68.53 o
   5  10   8      140.98      170.60     75.81 o
   6  10   8      103.56       34.86     92.76 o
   7  10   8      217.31      126.40    155.07 o
   8  10   8       30.83       49.24    182.26 o
   1  11   8     1314.80     1310.13     67.61 o
   2  11   8     2063.49     2220.62     81.79 o
   3  11   8     1034.93     1041.36     74.66 o
   4  11   8      108.20       81.78     73.65 o
   5  11   8      416.13      456.70     90.69 o
   6  11   8      338.31      308.66    104.18 o
   7  11   8     2905.33     2939.00    222.49 o
   0  12   8     4679.45     4756.83    155.91 o
   1  12   8       92.75       93.93     53.04 o
   2  12   8      724.58      762.10     66.65 o
   3  12   8     1780.31     1897.47     91.88 o
   4  12   8      172.26      139.32     81.42 o
   5  12   8     1267.43     1178.63    108.32 o
   6  12   8     3055.34     2940.88    166.36 o
   7  12   8      214.28      222.55    178.99 o
   1  13   8     3100.36     3133.91    109.08 o
   2  13   8     5932.75     5667.11    129.21 o
   3  13   8     5033.59     5063.73    165.38 o
   4  13   8      451.09      448.14     95.04 o
   5  13   8     4296.86     4439.03    165.94 o
   6  13   8     1000.45      919.96    145.54 o
   7  13   8     1581.57     1429.02    215.39 o
   0  14   8     7057.47     7125.62    240.52 o
   1  14   8     1727.98     1758.01    101.93 o
   2  14   8     3602.53     3539.68    123.23 o
   3  14   8      650.49      708.11    108.50 o
   4  14   8      361.64      393.20    108.35 o
   5  14   8      268.27      347.90    112.79 o
   6  14   8       13.58       16.04    137.30 o
   1  15   8      639.33      642.91     89.98 o
   2  15   8      937.26      841.14     97.38 o
   3  15   8      192.15      136.73    104.76 o
   4  15   8      427.21      477.68    122.36 o
   5  15   8       68.78       36.27    113.87 o
   6  15   8       47.53       31.58    151.21 o
   0  16   8      815.61      620.08    136.32 o
   1  16   8       25.20       40.91     85.96 o
   2  16   8        2.10       -3.67     96.01 o
   3  16   8     1171.71     1027.07    132.57 o
   4  16   8      304.73      312.89    130.47 o
   5  16   8      387.94      479.02    142.97 o
   1  17   8     3560.41     3554.35    153.75 o
   2  17   8     1758.58     1927.54    152.35 o
   3  17   8     2366.04     2437.40    168.27 o
   4  17   8      783.01      692.96    151.73 o
   5  17   8     2330.87     2531.98    210.73 o
   0  18   8      427.71      350.70    155.72 o
   1  18   8       66.68      101.88    106.51 o
   2  18   8     1397.12     1495.84    157.97 o
   3  18   8      949.71     1055.41    157.68 o
   4  18   8      368.30      375.46    154.40 o
   1  19   8      923.79     1065.15    133.90 o
   2  19   8      164.43      210.75    143.16 o
   3  19   8       67.12       69.25    150.70 o
   0  20   8      152.96      102.81    178.42 o
   1  20   8        6.67       -9.41    144.65 o
   1   1   9      184.28      145.05     18.76 o
   2   1   9        8.72       -1.35     19.56 o
   3   1   9      843.44      894.14     34.98 o
   4   1   9      170.10      153.21     29.87 o
   5   1   9    11966.90    12126.55    113.60 o
   6   1   9     1020.73     1043.51     80.46 o
   7   1   9     2255.74     2400.10    104.45 o
   8   1   9      207.43      194.50    159.15 o
   9   1   9      756.72      493.15    205.26 o
   0   2   9        1.36       10.60     26.89 o
   1   2   9      944.67      896.12     29.52 o
   2   2   9       10.05       41.34     21.03 o
   3   2   9      375.47      366.42     29.63 o
   4   2   9      135.46       80.62     29.90 o
   5   2   9       59.09       42.14     38.11 o
   6   2   9       51.50       61.56     60.37 o
   7   2   9     1457.63     1478.53    111.52 o
   8   2   9      913.93      716.41    172.93 o
   9   2   9      470.47      390.98    203.40 o
   1   3   9     6575.78     6247.16     62.55 o
   2   3   9     2171.46     2253.38     44.65 o
   3   3   9    12600.64    12840.47    103.67 o
   4   3   9     4027.21     4128.11     65.43 o
   5   3   9      515.20      539.13     48.16 o
   6   3   9      269.63      264.42     63.63 o
   7   3   9     3088.90     3355.65    148.00 o
   8   3   9      228.64      139.73    157.70 o
   9   3   9      652.61      503.20    204.67 o
   0   4   9     2461.25     2517.90     74.81 o
   1   4   9    18933.32    19011.17    178.95 o
   2   4   9      672.11      661.99     34.53 o
   3   4   9      317.82      306.17     31.97 o
   4   4   9     1453.32     1603.90     52.72 o
   5   4   9      102.37       91.14     47.28 o
   6   4   9     1827.95     1910.64     89.82 o
   7   4   9      402.51      402.66    102.03 o
   8   4   9      517.61      445.30    123.46 o
   9   4   9       14.23        7.67    192.71 o
   1   5   9       57.36        8.29     22.02 o
   2   5   9     7477.31     7557.17     82.35 o
   3   5   9     1202.67     1240.46     46.07 o
   4   5   9       71.61       66.86     34.00 o
   5   5   9       16.27       10.91     45.93 o
   6   5   9      275.62      243.64     71.36 o
   7   5   9        8.24       -9.76    100.42 o
   8   5   9      519.22      481.02    129.31 o
   0   6   9     2015.32     2136.36     77.73 o
   1   6   9       14.68        7.26     25.65 o
   2   6   9     1296.10     1433.45     48.47 o
   3   6   9     2813.74     2804.02     68.47 o
   4   6   9        3.30       12.27     35.85 o
   5   6   9      282.96      258.41     53.03 o
   6   6   9      408.48      430.27     75.81 o
   7   6   9       40.76       20.78    114.67 o
   8   6   9      336.55      188.14    138.05 o
   1   7   9     3862.55     3933.75     74.45 o
   2   7   9      193.14      173.61     32.80 o
   3   7   9     3102.55     3042.91     74.59 o
   4   7   9     1384.94     1422.86     63.12 o
   5   7   9      712.45      644.55     69.19 o
   6   7   9       21.83       -2.66     74.40 o
   7   7   9      769.59      700.57    134.47 o
   8   7   9      884.93      674.44    159.96 o
   0   8   9       18.97       24.66     49.13 o
   1   8   9     1252.18     1332.20     54.38 o
   2   8   9      206.99      167.19     37.37 o
   3   8   9      716.28      762.44     52.20 o
   4   8   9       21.55        8.14     56.78 o
   5   8   9       82.21       79.56     68.79 o
   6   8   9        0.18        9.53     82.96 o
   7   8   9      690.11      661.23    153.00 o
   8   8   9      185.86      165.66    173.00 o
   1   9   9     8969.05     8691.70    112.62 o
   2   9   9     1467.68     1590.46     59.29 o
   3   9   9      166.08      102.70     48.07 o
   4   9   9      977.01      982.16     75.68 o
   5   9   9     1344.60     1369.66     93.82 o
   6   9   9     1259.79     1054.74    105.89 o
   7   9   9      881.55      833.34    163.72 o
   8   9   9      273.04      215.84    189.39 o
   0  10   9     1317.06     1389.65     91.51 o
   1  10   9      919.64      937.78     60.24 o
   2  10   9     3017.66     2994.45     81.26 o
   3  10   9      633.76      647.22     62.24 o
   4  10   9     4770.33     4763.06    128.16 o
   5  10   9      719.34      770.66     91.21 o
   6  10   9      167.05      165.97     99.59 o
   7  10   9      578.78      514.70    176.12 o
   1  11   9     1418.30     1444.26     71.29 o
   2  11   9     1162.96     1236.24     70.10 o
   3  11   9      510.57      476.87     66.99 o
   4  11   9      130.96      122.13     73.18 o
   5  11   9      186.05      158.96     86.63 o
   6  11   9       87.66       70.95    106.39 o
   7  11   9        3.46       13.83    168.36 o
   0  12   9        1.31       12.28     74.29 o
   1  12   9      197.02      238.85     57.38 o
   2  12   9      486.18      460.23     63.91 o
   3  12   9      400.12      322.23     70.85 o
   4  12   9      672.46      585.61     93.85 o
   5  12   9      624.62      543.31    101.57 o
   6  12   9      173.49      107.90    124.10 o
   7  12   9      168.62       57.07    179.60 o
   1  13   9     1590.16     1475.45     94.03 o
   2  13   9     5847.40     6029.79    139.90 o
   3  13   9     3011.64     3023.89    146.72 o
   4  13   9      845.14      945.95    107.98 o
   5  13   9      911.10      873.92    116.43 o
   6  13   9      883.60      792.22    144.22 o
   7  13   9     1024.51     1027.97    210.22 o
   0  14   9     2499.73     2449.47    159.89 o
   1  14   9      336.23      308.93     78.33 o
   2  14   9      269.15      264.05     81.15 o
   3  14   9       99.42       98.34     95.37 o
   4  14   9      813.98      965.02    116.99 o
   5  14   9       33.02       14.52    109.42 o
   6  14   9      289.81      239.38    144.96 o
   1  15   9      438.60      430.21     88.28 o
   2  15   9      712.25      741.94     99.60 o
   3  15   9      628.86      737.72    121.69 o
   4  15   9       68.98       18.02    110.58 o
   5  15   9      644.37      609.28    130.83 o
   6  15   9       22.97       40.90    152.97 o
   0  16   9     2345.38     2382.70    179.56 o
   1  16   9      330.03      263.47     93.96 o
   2  16   9     1284.06     1151.98    132.29 o
   3  16   9       67.88       81.86    119.23 o
   4  16   9      312.01      231.95    130.39 o
   5  16   9     2379.37     2509.90    195.95 o
   1  17   9      352.51      302.05    102.42 o
   2  17   9      186.84      259.85    122.01 o
   3  17   9     1007.45      973.16    146.98 o
   4  17   9      434.46      490.34    147.04 o
   0  18   9      227.80      252.84    151.92 o
   1  18   9      325.15      222.94    112.17 o
   2  18   9        8.80       22.99    126.65 o
   3  18   9        3.63      -24.92    138.45 o
   1  19   9     1014.75      986.60    155.34 o
   2  19   9     1636.35     1928.89    182.24 o
   0   0  10     2842.30     2972.31     91.05 o
   1   0  10       20.07       -3.02     28.77 o
   2   0  10     1849.89     1813.31     56.75 o
   3   0  10     4055.34     4035.10     86.64 o
   4   0  10     5022.27     5024.07    100.97 o
   5   0  10     6775.50     6833.66    144.99 o
   6   0  10     5288.92     5271.50    168.53 o
   7   0  10      273.50      192.68    109.23 o
   8   0  10     2993.89     3110.74    318.52 o
   9   0  10      140.78       59.36    276.36 o
   1   1  10     2265.90     2213.31     39.52 o
   2   1  10       25.76       29.62     21.30 o
   3   1  10    14811.28    14938.66    128.78 o
   4   1  10       31.86       37.38     30.88 o
   5   1  10      166.14      143.37     46.31 o
   6   1  10     1811.74     1745.73     86.09 o
   7   1  10      957.44      860.22     87.11 o
   8   1  10      593.50      663.79    174.93 o
   9   1  10      107.62       37.08    199.72 o
   0   2  10    11518.80    11077.56    121.15 o
   1   2  10     7381.23     7273.41     94.00 o
   2   2  10      145.27      148.33     23.53 o
   3   2  10     2032.66     2029.61     52.01 o
   4   2  10       56.62       52.88     31.85 o
   5   2  10       51.01       76.03     43.65 o
   6   2  10     5651.52     5685.47    123.10 o
   7   2  10      160.06      142.69     85.10 o
   8   2  10      634.15      583.37    176.54 o
   9   2  10       38.83      -21.33    196.84 o
   1   3  10       24.33       10.08     22.08 o
   2   3  10     5977.66     5844.94     64.96 o
   3   3  10     1895.74     1868.71     52.03 o
   4   3  10       48.45       39.85     32.35 o
   5   3  10       25.54       37.69     43.96 o
   6   3  10        6.09        0.37     62.12 o
   7   3  10      704.79      515.68    103.52 o
   8   3  10       81.95       40.83    158.05 o
   9   3  10      331.17      269.62    204.96 o
   0   4  10     1274.04     1212.74     60.55 o
   1   4  10      139.46      150.31     25.78 o
   2   4  10      417.61      395.93     31.53 o
   3   4  10      428.37      420.89     35.76 o
   4   4  10     5390.43     5403.35     76.41 o
   5   4  10     2321.61     2302.63     79.57 o
   6   4  10      788.91      737.47     75.32 o
   7   4  10     1817.27     1698.39    126.23 o
   8   4  10      250.47      178.12    125.47 o
   1   5  10      786.23      859.90     34.47 o
   2   5  10        5.92       -9.78     28.31 o
   3   5  10      568.39      522.83     38.41 o
   4   5  10     4374.32     4432.74     75.96 o
   5   5  10      145.04      101.74     48.50 o
   6   5  10      426.28      436.23     77.56 o
   7   5  10      478.05      354.94    117.09 o
   8   5  10      299.72      198.57    130.28 o
   0   6  10    30249.34    30972.22    242.30 o
   1   6  10      293.16      282.17     30.31 o
   2   6  10    10729.34    11233.51    105.34 o
   3   6  10      279.80      320.30     42.02 o
   4   6  10      502.17      492.09     44.21 o
   5   6  10      212.46      205.60     54.62 o
   6   6  10     1436.50     1475.43     94.88 o
   7   6  10      546.89      399.30    125.43 o
   8   6  10      153.96      186.01    142.17 o
   1   7  10     6970.44     7532.50     93.90 o
   2   7  10     2613.40     2635.62     62.42 o
   3   7  10       76.05       68.55     40.36 o
   4   7  10       10.70        8.39     49.37 o
   5   7  10      153.04      113.81     61.41 o
   6   7  10      281.99      271.57     82.86 o
   7   7  10      194.41      119.76    120.58 o
   8   7  10      982.33      840.31    158.41 o
   0   8  10      141.19       91.45     50.79 o
   1   8  10       34.66       22.00     36.41 o
   2   8  10      180.01      126.04     36.90 o
   3   8  10      360.23      355.28     42.17 o
   4   8  10        1.25       16.05     57.25 o
   5   8  10        8.06        5.20     66.38 o
   6   8  10      990.50      856.23    101.62 o
   7   8  10      167.05      125.60    142.26 o
   8   8  10       60.98       65.61    175.98 o
   1   9  10      198.26      214.25     43.24 o
   2   9  10     4286.71     4244.36     87.91 o
   3   9  10     2333.84     2456.50     85.18 o
   4   9  10       84.05       91.47     65.20 o
   5   9  10       74.44       35.54     72.54 o
   6   9  10      860.88      892.75    108.20 o
   7   9  10      278.42      198.93    162.35 o
   8   9  10       62.18       10.22    182.22 o
   0  10  10     1266.49     1305.02     94.67 o
   1  10  10       73.20       82.98     47.83 o
   2  10  10     4583.18     4863.33     97.80 o
   3  10  10      233.56      223.29     56.87 o
   4  10  10      428.94      357.67     76.12 o
   5  10  10      628.32      603.57     89.68 o
   6  10  10      105.38       55.84    101.59 o
   7  10  10      150.68      139.90    165.82 o
   1  11  10       20.75       30.17     50.04 o
   2  11  10      566.09      544.90     62.86 o
   3  11  10     2587.10     2601.86     97.44 o
   4  11  10     1679.21     1680.58    106.28 o
   5  11  10      634.66      614.73     93.71 o
   6  11  10       48.66       -9.77    108.06 o
   7  11  10      537.58      463.93    184.15 o
   0  12  10        4.44       21.22     77.26 o
   1  12  10      645.78      564.05     69.92 o
   2  12  10      805.51      904.13     76.29 o
   3  12  10     3114.13     3160.78    141.40 o
   4  12  10     4757.99     4917.25    157.55 o
   5  12  10        1.87       39.26     95.25 o
   6  12  10     1128.56     1182.27    148.53 o
   7  12  10       36.15       81.68    186.84 o
   1  13  10     2003.88     1922.52    101.21 o
   2  13  10      105.75       84.70     66.93 o
   3  13  10        8.47        5.22     87.03 o
   4  13  10      866.62      816.80    108.27 o
   5  13  10      194.03      221.11    108.25 o
   6  13  10     1323.70     1409.16    160.96 o
   0  14  10       43.37       23.11    103.99 o
   1  14  10      243.53      218.53     78.83 o
   2  14  10      230.76      214.06     82.12 o
   3  14  10      155.69      105.21     99.09 o
   4  14  10      192.39      158.00    102.90 o
   5  14  10      133.26       97.18    114.45 o
   6  14  10      549.67      544.33    157.22 o
   1  15  10      305.77      237.35     88.02 o
   2  15  10     1333.88     1410.99    111.11 o
   3  15  10      184.91      212.65    110.11 o
   4  15  10        9.99       24.99    110.24 o
   5  15  10      206.30      191.40    149.44 o
   0  16  10      226.69      144.19    130.29 o
   1  16  10      262.16      258.20     93.98 o
   2  16  10      568.09      455.06    120.11 o
   3  16  10      261.14      280.11    127.29 o
   4  16  10      760.41      743.45    135.25 o
   5  16  10      513.92      521.40    164.33 o
   1  17  10      350.07      251.59    104.37 o
   2  17  10      811.11      643.57    133.44 o
   3  17  10        6.30       11.11    127.87 o
   4  17  10      623.86      612.42    143.00 o
   0  18  10      453.26      610.43    167.64 o
   1  18  10       42.78       58.55    108.30 o
   2  18  10     1758.58     1869.36    168.86 o
   3  18  10      351.94      368.23    151.34 o
   1  19  10       20.47      -12.04    140.36 o
   2  19  10       32.04       63.72    147.46 o
   1   1  11      821.87      929.69     31.05 o
   2   1  11       45.24       26.91     23.96 o
   3   1  11     5683.96     6104.69     76.65 o
   4   1  11     2364.65     2452.67     62.93 o
   5   1  11      899.94      844.11     67.39 o
   6   1  11      153.77      139.33     67.88 o
   7   1  11     4551.04     4417.73    133.69 o
   8   1  11      584.93      431.80    172.54 o
   0   2  11     3979.65     3980.96     90.11 o
   1   2  11     1167.84     1184.86     38.59 o
   2   2  11    11944.03    12336.58     87.89 o
   3   2  11       63.99       55.09     29.90 o
   4   2  11    11322.12    11565.39    117.72 o
   5   2  11     2883.93     2855.81     89.27 o
   6   2  11      761.14      708.88     75.65 o
   7   2  11     1828.67     1755.63    109.71 o
   8   2  11      878.09      750.42    178.47 o
   1   3  11     6914.07     7268.24     93.17 o
   2   3  11      294.64      303.23     29.46 o
   3   3  11     1279.72     1287.95     45.65 o
   4   3  11     1350.36     1429.03     51.66 o
   5   3  11     2832.78     2724.23     82.98 o
   6   3  11      608.34      554.54     74.88 o
   7   3  11      324.03      238.92     92.59 o
   8   3  11      648.48      643.15    150.53 o
   0   4  11      136.23       99.68     38.21 o
   1   4  11      617.18      718.19     34.17 o
   2   4  11     1363.32     1262.00     48.74 o
   3   4  11      297.33      269.87     31.84 o
   4   4  11     1622.70     1587.66     52.74 o
   5   4  11      638.21      604.56     59.28 o
   6   4  11      570.37      594.43     76.35 o
   7   4  11      584.60      681.18    112.94 o
   8   4  11       31.95       31.47    125.40 o
   1   5  11      552.57      609.95     35.70 o
   2   5  11        7.57        2.77     29.45 o
   3   5  11     8259.50     8386.94     88.12 o
   4   5  11      106.53      125.21     39.38 o
   5   5  11       20.38       26.88     52.97 o
   6   5  11     1048.80      953.01     89.50 o
   7   5  11      468.27      343.14    123.30 o
   8   5  11      526.56      396.63    145.60 o
   0   6  11     1231.81     1242.68     70.80 o
   1   6  11     1093.65     1058.32     40.06 o
   2   6  11     2268.14     2242.29     62.38 o
   3   6  11      295.65      283.85     38.68 o
   4   6  11      466.98      497.23     51.53 o
   5   6  11        2.28        4.74     55.81 o
   6   6  11     1233.11     1118.13     93.00 o
   7   6  11      187.37      223.95    125.44 o
   8   6  11       12.32       -9.75    144.67 o
   1   7  11     1576.85     1620.21     51.24 o
   2   7  11      120.69      126.03     36.31 o
   3   7  11     3661.96     3645.15     74.29 o
   4   7  11      328.80      321.46     62.07 o
   5   7  11     1779.00     1702.61     85.40 o
   6   7  11      130.63       67.56     81.98 o
   7   7  11        0.17       10.71    127.83 o
   8   7  11      168.46      117.59    152.46 o
   0   8  11     7986.99     7789.99    147.08 o
   1   8  11     1258.24     1278.06     55.21 o
   2   8  11     2966.71     2999.00     71.06 o
   3   8  11       27.73       13.16     41.24 o
   4   8  11      184.06      180.40     63.14 o
   5   8  11        0.26       -0.94     70.45 o
   6   8  11     1120.97     1093.58    108.66 o
   7   8  11      640.84      599.67    163.06 o
   8   8  11      645.74      637.64    195.83 o
   1   9  11     2719.73     2746.21     84.98 o
   2   9  11      140.77      117.15     43.87 o
   3   9  11      675.69      697.65     63.29 o
   4   9  11        0.26        9.04     64.53 o
   5   9  11      787.09      787.37     87.19 o
   6   9  11      716.13      782.03    110.27 o
   7   9  11       41.92        9.64    153.13 o
   0  10  11     1440.07     1442.43    100.25 o
   1  10  11      311.81      260.43     54.28 o
   2  10  11      144.26      111.65     53.13 o
   3  10  11     2676.91     2538.61     94.94 o
   4  10  11     1055.34     1017.42     89.41 o
   5  10  11      167.76      120.84     82.49 o
   6  10  11      747.78      841.26    119.37 o
   7  10  11       25.34       13.86    163.84 o
   1  11  11      832.54      920.98     68.94 o
   2  11  11      364.18      340.44     61.67 o
   3  11  11      221.00      203.38     64.40 o
   4  11  11     1854.78     1793.95    106.03 o
   5  11  11      558.16      507.85     98.36 o
   6  11  11      355.53      359.22    117.34 o
   7  11  11      760.18      899.55    197.32 o
   0  12  11      226.15      242.20     96.97 o
   1  12  11      956.10      990.86     83.01 o
   2  12  11      190.15      164.81     65.36 o
   3  12  11        0.03       -7.53     77.38 o
   4  12  11      328.91      311.83     94.07 o
   5  12  11       49.48       60.49     97.35 o
   6  12  11       29.65       -6.82    131.69 o
   7  12  11      132.03       88.65    192.15 o
   1  13  11      499.75      432.57     79.16 o
   2  13  11     1153.59     1225.07     95.53 o
   3  13  11       42.72       64.51     92.16 o
   4  13  11      301.89      290.23    101.90 o
   5  13  11      297.99      274.02    110.64 o
   6  13  11      110.03       63.51    137.89 o
   0  14  11     2980.68     3035.23    181.26 o
   1  14  11     1156.67     1179.40     99.69 o
   2  14  11      470.53      540.16     91.27 o
   3  14  11       77.36       76.08    103.64 o
   4  14  11      583.45      609.93    117.00 o
   5  14  11       24.36       -4.54    125.67 o
   6  14  11      684.59      848.04    172.11 o
   1  15  11      263.20      120.68     85.93 o
   2  15  11      163.63      174.77     93.38 o
   3  15  11      556.78      635.41    126.01 o
   4  15  11      123.70       44.24    114.85 o
   5  15  11     1120.88     1184.04    168.06 o
   0  16  11      256.12      321.49    137.63 o
   1  16  11       27.80       44.89     92.88 o
   2  16  11      254.29      258.86    118.10 o
   3  16  11     3614.70     3679.90    188.94 o
   4  16  11       23.53       35.59    132.45 o
   5  16  11       25.78        3.05    178.94 o
   1  17  11      307.35      244.50    109.19 o
   2  17  11      221.44      181.28    130.61 o
   3  17  11      306.40      239.53    136.32 o
   4  17  11      272.42      205.29    153.08 o
   0  18  11      376.57      372.08    169.55 o
   1  18  11       37.55       22.54    114.56 o
   2  18  11       65.14       31.98    139.88 o
   3  18  11      614.12      601.52    159.69 o
   1  19  11      163.20      117.34    147.89 o
   0   0  12     2004.72     2007.72    106.40 o
   1   0  12     4883.35     4674.02     93.31 o
   2   0  12    11072.81    10986.62    119.07 o
   3   0  12     9786.50     9926.99    131.43 o
   4   0  12     3555.23     3636.54    100.34 o
   5   0  12     7240.88     7205.42    184.25 o
   6   0  12     1386.03     1333.17    123.07 o
   7   0  12     4489.95     4399.34    196.90 o
   8   0  12      907.56      530.36    251.06 o
   1   1  12     4759.95     4472.32     58.29 o
   2   1  12       77.82       65.26     26.07 o
   3   1  12       30.31        1.41     30.74 o
   4   1  12       61.20       28.49     35.04 o
   5   1  12     4962.15     5055.36    117.07 o
   6   1  12        8.54       11.87     69.07 o
   7   1  12      628.81      504.14     91.12 o
   8   1  12       68.73       56.51    170.11 o
   0   2  12     5638.50     5638.80    100.75 o
   1   2  12      422.00      361.60     31.39 o
   2   2  12      471.76      501.24     31.86 o
   3   2  12     3200.79     2978.03     61.95 o
   4   2  12      929.47      934.24     47.48 o
   5   2  12     1108.35     1187.55     75.32 o
   6   2  12      353.97      233.20     78.94 o
   7   2  12       16.39       37.14     84.69 o
   8   2  12       25.70       30.29    162.15 o
   1   3  12     7034.45     7357.94     99.10 o
   2   3  12     3496.05     3551.86     57.44 o
   3   3  12     3543.85     3379.49    120.24 o
   4   3  12      208.25      200.58     39.30 o
   5   3  12     1009.01     1022.96     69.56 o
   6   3  12       79.09       65.39     70.01 o
   7   3  12       43.91       54.28     85.61 o
   8   3  12       50.72       52.18    127.22 o
   0   4  12    12693.53    13248.87    163.37 o
   1   4  12     7178.54     7239.46     78.26 o
   2   4  12     2107.15     2278.40     60.21 o
   3   4  12     1892.27     2000.10     60.66 o
   4   4  12      235.57      242.18     40.58 o
   5   4  12      144.39      117.56     58.99 o
   6   4  12      724.12      717.01     86.85 o
   7   4  12      830.04      727.90    103.77 o
   8   4  12      210.38      152.29    131.04 o
   1   5  12     2507.04     2370.80     55.89 o
   2   5  12      324.30      321.10     36.11 o
   3   5  12     2614.32     2543.43     66.85 o
   4   5  12      130.05      100.74     44.34 o
   5   5  12       35.69       23.95     56.20 o
   6   5  12      264.16      202.18     80.93 o
   7   5  12     1096.73     1187.99    143.36 o
   8   5  12      885.80      673.13    156.17 o
   0   6  12     2827.82     2814.66     97.49 o
   1   6  12        0.91        3.26     30.93 o
   2   6  12     1196.09     1292.96     52.91 o
   3   6  12     1477.30     1372.04     61.23 o
   4   6  12      293.50      280.16     54.30 o
   5   6  12       96.27       45.62     59.37 o
   6   6  12      400.70      375.02     87.02 o
   7   6  12     3310.66     3262.64    201.44 o
   8   6  12      248.34      142.24    153.43 o
   1   7  12     2746.98     2837.94     63.08 o
   2   7  12      307.84      236.10     42.33 o
   3   7  12     5099.03     5212.77     91.53 o
   4   7  12      182.60      155.03     62.78 o
   5   7  12     2040.43     2022.46     92.07 o
   6   7  12        0.08      -31.45     85.26 o
   7   7  12      980.42     1020.42    151.15 o
   8   7  12        2.39      -29.58    175.67 o
   0   8  12      209.78      198.49     61.52 o
   1   8  12     3842.36     3911.79     78.41 o
   2   8  12      903.62      936.78     54.56 o
   3   8  12      152.03      135.81     52.02 o
   4   8  12        3.64        7.88     65.63 o
   5   8  12      221.95      234.05     78.03 o
   6   8  12      992.74      685.18    107.13 o
   7   8  12     1069.28      895.94    205.84 o
   8   8  12      160.07       56.12    187.97 o
   1   9  12        0.71       -6.74     44.39 o
   2   9  12      589.60      653.17     53.22 o
   3   9  12     1828.14     2014.20     83.24 o
   4   9  12     2045.11     2131.54    103.53 o
   5   9  12      335.76      327.40     84.30 o
   6   9  12      577.03      453.01    108.63 o
   7   9  12       46.46       34.38    161.72 o
   0  10  12      532.59      536.30     88.39 o
   1  10  12        0.54        2.68     51.76 o
   2  10  12      901.61      921.23     65.20 o
   3  10  12     1483.57     1561.31     81.38 o
   4  10  12      625.42      569.54     84.64 o
   5  10  12      363.84      442.13     93.02 o
   6  10  12      684.44      670.13    121.88 o
   7  10  12       12.36       26.78    175.93 o
   1  11  12        2.97       -8.03     57.61 o
   2  11  12       18.66      -17.59     59.40 o
   3  11  12       57.54       29.51     66.66 o
   4  11  12      421.03      318.65     90.23 o
   5  11  12     2529.71     2836.55    138.48 o
   6  11  12        0.31       17.01    120.51 o
   7  11  12      272.99      352.37    194.86 o
   0  12  12      738.12      708.60    114.10 o
   1  12  12     3423.82     3435.27    124.17 o
   2  12  12      112.00       80.72     67.20 o
   3  12  12      190.02      169.71     86.39 o
   4  12  12      284.87      191.86     95.11 o
   5  12  12     2375.73     2453.77    138.91 o
   6  12  12      133.67      170.94    140.40 o
   1  13  12      785.48      861.66     90.80 o
   2  13  12      828.50      675.68     91.74 o
   3  13  12     1598.79     1598.04    117.03 o
   4  13  12      747.09      713.31    113.56 o
   5  13  12       35.03        3.58    130.85 o
   6  13  12       63.91       54.90    151.12 o
   0  14  12      361.58      187.79    117.57 o
   1  14  12      427.37      388.18     89.24 o
   2  14  12     1494.11     1393.21    108.06 o
   3  14  12     1002.54     1080.42    119.59 o
   4  14  12      335.71      276.40    111.74 o
   5  14  12       96.42       62.35    138.39 o
   6  14  12       24.95       21.72    155.28 o
   1  15  12       26.66       29.37     86.96 o
   2  15  12      141.57       75.71     93.39 o
   3  15  12      240.43      307.08    120.99 o
   4  15  12      109.47       78.53    126.47 o
   5  15  12      448.45      409.99    177.78 o
   0  16  12       42.31       55.23    136.29 o
   1  16  12       50.49       27.55     95.57 o
   2  16  12       63.61       15.28    119.32 o
   3  16  12       26.44       43.39    124.72 o
   4  16  12      101.89       73.65    138.42 o
   1  17  12      821.48      804.61    119.94 o
   2  17  12        5.45       -4.61    126.77 o
   3  17  12     1701.52     1798.94    172.68 o
   4  17  12      676.08      710.61    168.66 o
   0  18  12      154.47      170.24    168.07 o
   1  18  12      287.64      293.43    124.47 o
   2  18  12        6.67      -21.19    146.20 o
   1  19  12     1102.13     1192.50    173.60 o
   1   1  13     1808.67     1780.53     46.28 o
   2   1  13     4983.28     4836.51     69.12 o
   3   1  13       92.06       74.53     34.36 o
   4   1  13       28.79       43.17     38.21 o
   5   1  13      138.89      107.34     63.74 o
   6   1  13       49.81       40.26     73.52 o
   7   1  13     1231.97     1311.23    104.77 o
   8   1  13      280.40      306.36    178.49 o
   0   2  13      533.94      423.87     47.91 o
   1   2  13      325.01      277.72     31.55 o
   2   2  13     5457.34     5306.58     69.80 o
   3   2  13     3176.56     3135.03     61.73 o
   4   2  13       57.13       42.77     39.74 o
   5   2  13     4714.56     5015.36    133.87 o
   6   2  13       31.95       17.69     74.58 o
   7   2  13        2.24       16.90     88.37 o
   8   2  13       95.47       83.29    177.04 o
   1   3  13     6122.10     6213.36     87.12 o
   2   3  13       55.19       53.73     28.95 o
   3   3  13      202.94      189.01     35.26 o
   4   3  13      102.90       99.30     41.29 o
   5   3  13     1441.20     1453.28     87.97 o
   6   3  13      102.52       66.49     76.01 o
   7   3  13      261.70      214.46     99.74 o
   8   3  13       50.13       53.35    134.93 o
   0   4  13    16656.85    16688.74    274.27 o
   1   4  13     2534.22     2494.79     56.78 o
   2   4  13       13.36       14.27     34.36 o
   3   4  13      115.91      105.92     34.94 o
   4   4  13     1832.44     1833.40     64.31 o
   5   4  13      147.39      145.31     69.91 o
   6   4  13     4363.41     4427.53    172.56 o
   7   4  13       24.23        5.56     92.99 o
   8   4  13      299.90      236.73    174.78 o
   1   5  13     2029.99     2061.66     55.59 o
   2   5  13        2.67        2.57     37.38 o
   3   5  13        3.22      -14.83     38.65 o
   4   5  13     1462.01     1495.76     64.42 o
   5   5  13      440.12      448.33     72.42 o
   6   5  13      293.28      191.96     85.24 o
   7   5  13      670.01      672.56    115.70 o
   8   5  13      140.02       79.60    170.51 o
   0   6  13      137.69      135.01     54.65 o
   1   6  13      148.78      157.29     35.64 o
   2   6  13     1956.89     2032.71     66.49 o
   3   6  13       37.07       11.28     41.76 o
   4   6  13        8.65        7.36     58.11 o
   5   6  13      275.64      264.38     69.44 o
   6   6  13        1.15      -11.24     85.03 o
   7   6  13       57.97       42.04    144.19 o
   8   6  13       90.86       58.49    170.54 o
   1   7  13      468.83      450.67     42.10 o
   2   7  13     4007.97     3943.59     86.47 o
   3   7  13     2511.64     2511.81     87.28 o
   4   7  13     1312.85     1407.46     86.21 o
   5   7  13       29.83       50.57     69.72 o
   6   7  13     1152.85     1062.15    114.21 o
   7   7  13       96.10       87.38    156.57 o
   8   7  13       60.69       75.61    186.32 o
   0   8  13      112.67      117.15     62.30 o
   1   8  13       58.37       42.23     41.84 o
   2   8  13       73.94       82.36     44.82 o
   3   8  13     5463.33     5506.99    113.56 o
   4   8  13      119.71      132.67     69.86 o
   5   8  13     2365.42     2301.33    110.68 o
   6   8  13        0.25       12.63    102.35 o
   7   8  13       45.92       62.01    154.87 o
   1   9  13     1359.25     1271.44     62.47 o
   2   9  13      417.23      424.13     56.47 o
   3   9  13     4591.77     4666.65    112.60 o
   4   9  13      919.73      777.70     84.67 o
   5   9  13      809.61      818.03    100.37 o
   6   9  13      134.47      115.49    108.91 o
   7   9  13        4.69        2.65    167.23 o
   0  10  13     1548.64     1475.31    108.72 o
   1  10  13      208.16      211.13     55.42 o
   2  10  13     7608.81     7778.34    125.49 o
   3  10  13        7.12        6.45     61.27 o
   4  10  13     5020.73     5087.25    144.93 o
   5  10  13      159.67      105.47    102.25 o
   6  10  13      709.50      766.23    126.99 o
   7  10  13      588.78      536.23    193.25 o
   1  11  13     3039.95     3137.82    119.38 o
   2  11  13      421.20      299.06     66.29 o
   3  11  13     3059.38     2947.18    123.42 o
   4  11  13     1000.40     1055.91    106.38 o
   5  11  13      127.93       74.32    120.49 o
   6  11  13       23.52       39.20    124.60 o
   7  11  13      136.79       97.36    193.71 o
   0  12  13     3645.66     3375.74    178.41 o
   1  12  13      155.31      140.51     73.12 o
   2  12  13        1.04      -13.25     72.41 o
   3  12  13      672.32      706.20     99.06 o
   4  12  13      268.07      259.20     99.34 o
   5  12  13       29.50       36.72    128.28 o
   6  12  13      285.51      231.38    148.02 o
   1  13  13     2867.25     2715.42    122.03 o
   2  13  13     2806.51     2754.18    124.58 o
   3  13  13     2577.32     2417.20    145.87 o
   4  13  13     2090.52     2077.35    148.61 o
   5  13  13     1416.71     1446.19    173.69 o
   6  13  13      305.31      250.19    167.68 o
   0  14  13      389.01      403.30    130.83 o
   1  14  13      451.07      455.21     93.53 o
   2  14  13     2731.80     3080.80    136.72 o
   3  14  13       14.62       57.19    108.84 o
   4  14  13     2382.98     2673.78    168.56 o
   5  14  13       58.83       24.51    162.22 o
   1  15  13      190.05      193.13     94.15 o
   2  15  13        3.70       13.31    112.10 o
   3  15  13      414.80      295.07    126.07 o
   4  15  13      100.94       82.71    132.23 o
   5  15  13      267.69      328.29    179.10 o
   0  16  13     1441.72     1569.33    176.31 o
   1  16  13       69.72       49.90    101.28 o
   2  16  13     1136.07     1135.10    145.53 o
   3  16  13     1994.17     2017.21    167.02 o
   4  16  13      476.58      312.88    151.51 o
   1  17  13       24.05       -5.64    109.02 o
   2  17  13      523.79      605.34    145.31 o
   3  17  13      289.06      338.30    149.09 o
   0  18  13      320.68      275.00    173.63 o
   1  18  13       43.89       38.25    118.67 o
   2  18  13       66.08       22.14    142.86 o
   0   0  14     3667.14     4078.24    152.10 o
   1   0  14      117.62       88.46     44.03 o
   2   0  14     2432.48     2317.22     76.10 o
   3   0  14     5508.41     5699.01    125.76 o
   4   0  14        1.14      -23.46     55.64 o
   5   0  14        3.36      -13.24     90.83 o
   6   0  14     7428.77     7152.11    290.87 o
   7   0  14     1082.94      928.88    148.97 o
   8   0  14     1132.08     1067.41    277.68 o
   1   1  14       57.23       76.80     28.31 o
   2   1  14      582.33      601.34     37.93 o
   3   1  14      659.93      679.09     41.50 o
   4   1  14     4947.77     4879.74     83.96 o
   5   1  14       25.00       -0.48     63.44 o
   6   1  14     2272.73     2352.54    107.34 o
   7   1  14       18.16       46.61     92.50 o
   8   1  14       24.71      -21.91    176.90 o
   0   2  14     3877.70     3822.22     97.58 o
   1   2  14     8902.20     8883.08     95.87 o
   2   2  14       49.92       43.89     30.32 o
   3   2  14      402.84      343.22     40.29 o
   4   2  14      546.29      553.54     52.33 o
   5   2  14     1570.20     1531.05     96.94 o
   6   2  14      449.84      425.17     83.10 o
   7   2  14      107.57      103.90     95.12 o
   8   2  14      370.13      442.92    162.00 o
   1   3  14     1211.02     1136.47     48.99 o
   2   3  14     3878.14     3859.44     70.43 o
   3   3  14     1806.69     1861.22     59.59 o
   4   3  14      691.05      768.27     53.42 o
   5   3  14     2461.46     2542.65    112.03 o
   6   3  14     1723.95     1896.93    134.18 o
   7   3  14       43.06       30.84     95.16 o
   8   3  14      124.88      134.36    158.04 o
   0   4  14        5.87       -1.10     46.81 o
   1   4  14      475.26      460.98     43.00 o
   2   4  14      203.79      249.06     38.91 o
   3   4  14     5745.31     5938.53     93.75 o
   4   4  14     1684.17     1774.37     65.09 o
   5   4  14        2.89      -12.85     70.82 o
   6   4  14      597.15      501.93     91.34 o
   7   4  14        0.00      -61.66    107.25 o
   8   4  14      650.64      578.94    186.34 o
   1   5  14        4.95        8.53     32.87 o
   2   5  14      175.18      149.67     42.13 o
   3   5  14     1465.91     1526.30     68.73 o
   4   5  14      442.86      369.71     53.25 o
   5   5  14       42.50        0.29     71.98 o
   6   5  14       45.29       27.86     94.98 o
   7   5  14        0.20      -38.15    107.90 o
   8   5  14        0.75      -26.78    171.82 o
   0   6  14    13254.61    13714.05    176.18 o
   1   6  14       16.85       18.54     35.11 o
   2   6  14     1291.90     1239.73     60.03 o
   3   6  14      122.23       94.20     50.84 o
   4   6  14     5127.24     5267.65    127.76 o
   5   6  14       58.44       62.92     83.34 o
   6   6  14      291.74      387.65    103.74 o
   7   6  14      242.93      199.33    157.70 o
   8   6  14      158.91      180.20    185.67 o
   1   7  14        2.51       -7.41     39.36 o
   2   7  14       60.91       50.57     45.69 o
   3   7  14      409.20      403.47     63.08 o
   4   7  14      127.48      116.23     69.70 o
   5   7  14     1986.65     2069.65    119.81 o
   6   7  14     1194.27     1010.90    118.63 o
   7   7  14      314.89      212.92    164.58 o
   0   8  14      592.83      590.60     84.74 o
   1   8  14        6.25       12.81     44.16 o
   2   8  14      223.91      219.79     54.97 o
   3   8  14       12.02      -29.55     54.84 o
   4   8  14      459.97      418.13     78.57 o
   5   8  14      583.28      516.60    111.62 o
   6   8  14      394.73      356.04    112.74 o
   7   8  14       71.32       49.34    160.93 o
   1   9  14       13.60       -8.52     50.44 o
   2   9  14      417.52      367.29     58.56 o
   3   9  14      235.65      195.56     63.41 o
   4   9  14      160.11      164.91     77.85 o
   5   9  14       78.54       18.38    108.23 o
   6   9  14      828.82      741.74    122.41 o
   7   9  14       87.60       20.30    175.86 o
   0  10  14     9009.08     8811.07    230.16 o
   1  10  14        1.59        7.95     62.64 o
   2  10  14     5931.85     5920.36    131.49 o
   3  10  14     1206.41     1344.37     87.84 o
   4  10  14       27.18        9.93     85.43 o
   5  10  14      387.29      348.19    121.25 o
   6  10  14       61.76       32.79    121.72 o
   7  10  14      325.77      288.73    193.18 o
   1  11  14     5800.06     5993.39    158.32 o
   2  11  14      679.90      753.65     86.72 o
   3  11  14      483.82      427.28     97.33 o
   4  11  14     1312.51     1122.36    120.16 o
   5  11  14       17.52       37.64    122.41 o
   6  11  14      104.82       60.77    124.45 o
   0  12  14     2471.47     2453.26    163.77 o
   1  12  14      744.39      678.50     88.26 o
   2  12  14     1164.06     1176.13     99.64 o
   3  12  14       74.08       13.57     94.14 o
   4  12  14      444.05      447.01    115.63 o
   5  12  14       37.21        8.50    140.81 o
   6  12  14      389.77      411.45    169.10 o
   1  13  14       29.96        6.53     79.86 o
   2  13  14     1084.45     1103.21    105.47 o
   3  13  14      109.24       75.86    105.49 o
   4  13  14        1.12      -31.71    113.27 o
   5  13  14       16.37       55.19    153.99 o
   6  13  14       67.46       88.78    168.07 o
   0  14  14     2232.20     2254.68    178.21 o
   1  14  14       54.75       28.09     87.86 o
   2  14  14      256.58      266.24     95.66 o
   3  14  14       10.82       -6.42    114.12 o
   4  14  14       32.99       24.51    122.97 o
   5  14  14       85.81      103.94    160.91 o
   1  15  14       57.00       57.09     95.81 o
   2  15  14        6.78       -5.50    115.45 o
   3  15  14        5.82       29.60    123.74 o
   4  15  14      110.16       47.54    137.18 o
   0  16  14       75.86      172.76    154.70 o
   1  16  14       55.25       40.79    104.70 o
   2  16  14       62.23       71.55    127.85 o
   3  16  14      711.42      777.19    150.13 o
   4  16  14      250.34      247.99    154.08 o
   1  17  14       99.58       97.36    116.18 o
   2  17  14      767.79      722.05    153.17 o
   3  17  14      539.87      685.99    157.88 o
   0  18  14     1519.82     1483.76    208.12 o
   1  18  14       33.38       20.08    146.89 o
   1   1  15      298.63      363.39     34.34 o
   2   1  15     1738.25     1716.21     53.21 o
   3   1  15      152.23      177.84     39.33 o
   4   1  15      367.05      355.43     49.23 o
   5   1  15     5999.08     6199.77    188.84 o
   6   1  15     2469.46     2455.50    112.46 o
   7   1  15     1735.43     1599.09    117.00 o
   8   1  15      691.71      508.69    229.34 o
   0   2  15      825.16     1047.39     66.90 o
   1   2  15     1766.63     1836.17     56.46 o
   2   2  15       73.15       84.37     34.22 o
   3   2  15       24.77       20.18     37.11 o
   4   2  15        1.84        3.67     45.33 o
   5   2  15     1636.84     1629.55     96.85 o
   6   2  15     4971.91     4792.78    154.93 o
   7   2  15       72.63       53.20     99.35 o
   8   2  15      135.75       66.56    155.83 o
   1   3  15     5770.15     5734.12     92.49 o
   2   3  15       11.48       21.14     37.98 o
   3   3  15     6493.84     6568.12     99.20 o
   4   3  15      300.13      245.72     49.50 o
   5   3  15      677.95      614.93     83.55 o
   6   3  15      741.91      719.14    107.42 o
   7   3  15     1811.88     1850.38    139.34 o
   8   3  15      125.92      106.89    175.61 o
   0   4  15     9224.05     9639.15    151.41 o
   1   4  15      998.55     1077.74     52.46 o
   2   4  15      679.77      684.17     49.49 o
   3   4  15      108.65       99.54     44.41 o
   4   4  15        0.03      -12.09     47.23 o
   5   4  15      132.12      121.97     84.29 o
   6   4  15       79.11       43.64     96.32 o
   7   4  15       47.87       27.11    126.19 o
   8   4  15       57.59       49.57    180.64 o
   1   5  15      817.51      827.22     51.34 o
   2   5  15       17.00       15.05     43.51 o
   3   5  15      488.38      470.20     57.87 o
   4   5  15        4.77      -20.44     63.19 o
   5   5  15      106.80      150.24     88.22 o
   6   5  15      304.69      224.54    104.00 o
   7   5  15       99.97       18.14    117.43 o
   0   6  15      664.98      581.58     69.01 o
   1   6  15      686.84      684.10     53.29 o
   2   6  15       29.19       39.08     47.72 o
   3   6  15       75.54       28.96     53.46 o
   4   6  15      475.32      478.82     75.80 o
   5   6  15       14.01       11.24     88.75 o
   6   6  15      611.24      511.63    109.88 o
   7   6  15      786.88      554.04    142.25 o
   1   7  15      788.82      766.98     57.18 o
   2   7  15      198.07      186.52     53.72 o
   3   7  15     1823.05     1806.16     80.51 o
   4   7  15        2.91       13.42     72.46 o
   5   7  15      597.15      609.17    106.85 o
   6   7  15       80.26       74.08    107.33 o
   7   7  15       93.47       94.89    165.95 o
   0   8  15     6029.78     6039.25    152.83 o
   1   8  15        0.57       -2.06     50.09 o
   2   8  15     1290.74     1300.26     79.90 o
   3   8  15       66.36       66.77     61.09 o
   4   8  15     1794.98     1781.04    102.74 o
   5   8  15     2705.06     2595.56    149.96 o
   6   8  15      440.58      323.48    117.52 o
   7   8  15      165.29      157.50    175.53 o
   1   9  15     7803.22     7771.58    135.61 o
   2   9  15        0.49       -4.92     60.45 o
   3   9  15     1961.40     1926.04    101.64 o
   4   9  15      220.78      267.09     88.04 o
   5   9  15      263.96      330.82    119.44 o
   6   9  15       31.00       43.53    119.05 o
   7   9  15       33.43       62.74    184.28 o
   0  10  15     1771.40     1904.70    141.46 o
   1  10  15       28.16       10.75     66.15 o
   2  10  15       19.88      -10.21     69.44 o
   3  10  15      123.24       98.88     76.94 o
   4  10  15      666.85      778.61    112.48 o
   5  10  15       90.45       60.77    133.53 o
   6  10  15       39.79       84.39    131.88 o
   1  11  15     1796.75     1813.93    104.21 o
   2  11  15      589.16      514.17     85.22 o
   3  11  15     1423.17     1443.27    122.60 o
   4  11  15      213.99      144.04    106.95 o
   5  11  15     1545.06     1610.97    172.60 o
   6  11  15       81.87       67.29    141.45 o
   0  12  15      347.44      246.76    117.69 o
   1  12  15      341.75      414.17     86.20 o
   2  12  15      185.56      199.07     86.97 o
   3  12  15       55.78       48.39    100.50 o
   4  12  15       41.86       22.90    112.05 o
   5  12  15      153.71      147.00    145.81 o
   6  12  15      203.02      104.50    170.08 o
   1  13  15     1196.93     1160.23    105.96 o
   2  13  15      320.05      291.23     94.26 o
   3  13  15      129.11      130.14    111.57 o
   4  13  15      263.00      272.93    123.98 o
   5  13  15      285.08      245.43    165.23 o
   0  14  15     3975.62     4157.24    258.94 o
   1  14  15        0.16      -14.00     90.42 o
   2  14  15     1396.49     1455.69    119.18 o
   3  14  15      156.40      146.23    122.40 o
   4  14  15      642.83      683.31    142.82 o
   5  14  15      407.61      326.54    182.82 o
   1  15  15      898.74      973.15    115.59 o
   2  15  15       16.60      -20.42    122.02 o
   3  15  15     2466.27     2865.50    178.20 o
   4  15  15      429.85      406.30    147.67 o
   0  16  15      160.98      170.84    153.29 o
   1  16  15      820.91      836.01    124.37 o
   2  16  15       65.28       41.06    134.86 o
   3  16  15       53.08       60.14    140.62 o
   1  17  15        3.35        1.47    117.24 o
   2  17  15       24.03       -2.36    143.68 o
   0   0  16     4752.67     4620.54    176.76 o
   1   0  16       83.47       68.33     53.14 o
   2   0  16      244.25      244.33     55.50 o
   3   0  16     1407.95     1409.30     78.02 o
   4   0  16     3155.42     3057.46    124.57 o
   5   0  16     1624.28     1519.85    131.10 o
   6   0  16      140.55      133.39    125.01 o
   7   0  16     1155.86     1164.26    194.31 o
   8   0  16     2281.76     2190.19    508.26 o
   1   1  16      368.16      333.06     43.12 o
   2   1  16       12.36       15.06     37.39 o
   3   1  16      912.32      998.74     56.20 o
   4   1  16       55.55       28.81     48.59 o
   5   1  16     3903.78     3882.43    144.93 o
   6   1  16      439.29      447.32     91.98 o
   7   1  16     3856.97     3858.40    166.23 o
   8   1  16      708.88      543.75    316.41 o
   0   2  16     2618.14     2587.22     96.63 o
   1   2  16      810.78      785.93     50.10 o
   2   2  16      677.97      690.99     46.14 o
   3   2  16       95.38       97.94     43.02 o
   4   2  16       13.00       22.48     49.09 o
   5   2  16       18.66       41.24     75.97 o
   6   2  16      228.04      289.08    103.96 o
   7   2  16        1.08      -55.39    116.36 o
   8   2  16      176.08      143.77    164.94 o
   1   3  16     3395.57     3496.76     79.90 o
   2   3  16      696.33      649.84     56.41 o
   3   3  16      107.32       65.51     51.99 o
   4   3  16     1651.02     1643.09     75.66 o
   5   3  16        0.79       11.74     93.76 o
   6   3  16       24.30        6.23     98.95 o
   7   3  16       64.62       42.63    121.43 o
   0   4  16      417.82      423.74     69.67 o
   1   4  16      815.67      783.18     54.25 o
   2   4  16     3579.01     3523.80     82.63 o
   3   4  16     2730.14     2705.25     87.91 o
   4   4  16      164.24      126.29     58.33 o
   5   4  16      385.73      408.61     90.68 o
   6   4  16       10.27      -39.66     98.86 o
   7   4  16       19.80       46.72    134.37 o
   1   5  16     3481.23     3598.17     87.38 o
   2   5  16     1050.46      976.41     56.83 o
   3   5  16      181.65      177.54     56.50 o
   4   5  16      519.64      589.81     78.01 o
   5   5  16       59.08       52.23     89.67 o
   6   5  16       50.49       38.13    104.32 o
   7   5  16        4.89       30.04    124.99 o
   0   6  16      300.05      310.74     67.32 o
   1   6  16        1.49       -5.85     45.91 o
   2   6  16     1674.28     1786.63     85.05 o
   3   6  16      864.28      937.71     70.37 o
   4   6  16       47.58       55.72     73.49 o
   5   6  16        1.43      -15.73     90.86 o
   6   6  16     2135.72     2174.37    141.86 o
   7   6  16       53.26       20.74    124.11 o
   1   7  16     4796.37     4831.99    105.55 o
   2   7  16      330.59      288.97     62.72 o
   3   7  16      168.46      118.25     64.33 o
   4   7  16       54.11       38.78     77.48 o
   5   7  16       52.43       48.67     98.32 o
   6   7  16      115.76      102.50    113.08 o
   7   7  16       30.79       10.53    143.09 o
   0   8  16       30.26       -1.61     78.02 o
   1   8  16      421.52      385.78     63.74 o
   2   8  16     1010.24     1052.28     80.46 o
   3   8  16        8.74        1.48     71.01 o
   4   8  16      132.38      101.34     88.11 o
   5   8  16     1143.92     1096.27    145.90 o
   6   8  16        8.01      -26.15    124.27 o
   7   8  16      687.68      702.99    219.83 o
   1   9  16      247.67      307.25     70.97 o
   2   9  16     1219.60     1222.07     92.40 o
   3   9  16     2412.28     2184.91    109.45 o
   4   9  16       22.40        4.47     94.32 o
   5   9  16      576.05      401.78    133.46 o
   6   9  16      133.16      118.67    133.20 o
   0  10  16     3223.24     3404.05    179.13 o
   1  10  16     1335.42     1277.65     94.32 o
   2  10  16     3131.25     3260.01    129.81 o
   3  10  16      588.36      657.88    109.29 o
   4  10  16     1182.99     1159.17    124.83 o
   5  10  16        8.27      -27.33    135.17 o
   6  10  16       19.56        6.00    142.71 o
   1  11  16      961.82     1005.17     95.71 o
   2  11  16      458.16      380.02     86.57 o
   3  11  16     1209.64     1213.16    124.34 o
   4  11  16       48.66       55.31    109.34 o
   5  11  16      433.05      525.67    153.20 o
   6  11  16       48.92       53.02    152.69 o
   0  12  16      282.60      407.31    126.82 o
   1  12  16       35.62       51.95     83.02 o
   2  12  16     1303.20     1091.40    105.32 o
   3  12  16     1453.37     1469.65    136.36 o
   4  12  16      823.74      855.24    148.68 o
   5  12  16      426.94      460.45    163.91 o
   1  13  16      511.31      467.64     96.65 o
   2  13  16      400.15      309.39     98.59 o
   3  13  16       27.21       24.81    114.13 o
   4  13  16      390.96      306.89    136.23 o
   5  13  16      575.45      686.66    176.85 o
   0  14  16      116.03      129.39    139.95 o
   1  14  16       40.57       61.65     97.70 o
   2  14  16      659.23      600.13    129.00 o
   3  14  16      123.88      138.06    125.86 o
   4  14  16       75.37       57.92    139.31 o
   1  15  16      787.59      849.04    121.22 o
   2  15  16       34.22       -1.36    126.61 o
   3  15  16     1048.44      994.71    155.35 o
   4  15  16      251.53      202.74    153.21 o
   0  16  16      732.52      723.55    175.96 o
   1  16  16       22.66       21.11    112.84 o
   2  16  16       89.13       71.40    138.61 o
   3  16  16       15.58      -27.74    149.26 o
   1  17  16      102.72      130.70    127.20 o
   1   1  17      235.02      257.64     45.14 o
   2   1  17       70.99       60.13     45.00 o
   3   1  17      280.32      263.67     54.21 o
   4   1  17       54.99       40.33     57.03 o
   5   1  17      156.88      125.58     89.15 o
   6   1  17      178.57      191.92    106.75 o
   7   1  17      206.74      138.67    128.75 o
   0   2  17     2443.54     2465.14     99.57 o
   1   2  17        8.80        2.60     43.37 o
   2   2  17     1785.35     1816.10     69.68 o
   3   2  17      152.33      115.84     52.77 o
   4   2  17     4420.99     4635.65    109.10 o
   5   2  17     2548.57     2348.40    125.43 o
   6   2  17       20.78      -12.36    101.68 o
   7   2  17      167.18       69.44    137.80 o
   1   3  17      961.22      990.76     60.07 o
   2   3  17       54.30       31.57     48.15 o
   3   3  17        7.55       19.48     52.32 o
   4   3  17      580.82      512.56     66.79 o
   5   3  17       68.79       58.83     88.80 o
   6   3  17        4.67       -8.62    106.12 o
   7   3  17       36.86        6.35    124.53 o
   0   4  17     6621.59     6538.11    142.64 o
   1   4  17       79.79       67.82     49.88 o
   2   4  17    10944.29    11338.60    155.65 o
   3   4  17        0.29      -11.38     53.86 o
   4   4  17     3715.83     3673.66    116.76 o
   5   4  17       41.67       31.43     89.24 o
   6   4  17     1489.27     1498.49    142.04 o
   7   4  17      237.65      197.68    128.34 o
   1   5  17      144.80      137.19     52.24 o
   2   5  17      711.48      709.66     66.08 o
   3   5  17     1669.15     1621.06     87.19 o
   4   5  17      410.06      394.55     86.96 o
   5   5  17      148.19       80.34     94.86 o
   6   5  17       37.71       33.26    110.86 o
   7   5  17      103.84      121.31    142.75 o
   0   6  17      119.44       82.88     72.81 o
   1   6  17      259.66      297.15     57.58 o
   2   6  17      962.68      970.46     77.11 o
   3   6  17      183.87      150.74     66.81 o
   4   6  17       34.16       11.78     82.13 o
   5   6  17      950.58      910.10    123.00 o
   6   6  17      220.19      183.49    119.21 o
   7   6  17      314.02      293.67    145.04 o
   1   7  17       47.96       52.58     60.15 o
   2   7  17      914.36      935.77     84.51 o
   3   7  17     1508.79     1618.72     92.85 o
   4   7  17     1462.16     1353.62    111.74 o
   5   7  17       44.37        5.77    112.99 o
   6   7  17      148.49       87.36    125.45 o
   7   7  17       70.29       -1.05    168.69 o
   0   8  17     1578.28     1611.69    119.73 o
   1   8  17      168.83      148.86     70.79 o
   2   8  17     1127.06     1134.99     89.79 o
   3   8  17      344.87      265.49     78.79 o
   4   8  17       60.58       27.04     93.62 o
   5   8  17     2038.93     1743.61    163.27 o
   6   8  17     1104.51     1015.11    152.95 o
   1   9  17     1089.20     1021.72     90.62 o
   2   9  17       81.70       14.35     74.37 o
   3   9  17      155.61       91.06     84.61 o
   4   9  17      125.44       81.93    102.19 o
   5   9  17      836.07      665.32    150.35 o
   6   9  17       29.08       34.54    141.96 o
   0  10  17     1134.46     1183.09    123.50 o
   1  10  17       61.10       58.32     75.93 o
   2  10  17     2408.66     2258.61    117.00 o
   3  10  17        1.93      -11.14     96.72 o
   4  10  17     2408.24     2529.22    153.22 o
   5  10  17      121.96      180.45    144.50 o
   6  10  17     1878.50     1815.43    201.46 o
   1  11  17     2603.49     2657.54    124.81 o
   2  11  17     1007.76      928.46    100.73 o
   3  11  17       27.69       -2.00    104.86 o
   4  11  17      138.15      119.56    115.70 o
   5  11  17      648.58      563.16    169.90 o
   6  11  17        0.00       13.84    154.75 o
   0  12  17        1.17      -22.11    125.25 o
   1  12  17     1544.95     1593.93    116.99 o
   2  12  17      486.99      412.19     98.79 o
   3  12  17        0.17        3.42    113.53 o
   4  12  17       78.90       55.99    124.97 o
   5  12  17        0.83        4.67    158.46 o
   1  13  17      731.81      771.25    108.52 o
   2  13  17      168.74      150.93    100.51 o
   3  13  17      138.22       86.50    123.78 o
   4  13  17      232.81      110.84    133.39 o
   5  13  17       25.15      -35.75    171.98 o
   0  14  17     2596.37     2713.23    208.40 o
   1  14  17       58.74       42.35    102.99 o
   2  14  17      135.16      116.46    126.58 o
   3  14  17      707.13      671.85    144.63 o
   4  14  17     2699.96     3047.14    220.42 o
   1  15  17      128.79       95.89    109.24 o
   2  15  17       75.23       20.95    135.30 o
   3  15  17      187.75      134.02    144.60 o
   0  16  17     1836.13     1948.72    211.74 o
   1  16  17      636.66      679.85    131.36 o
   2  16  17      854.14     1056.62    169.95 o
   0   0  18     5889.48     5858.32    207.87 o
   1   0  18     1783.48     1701.91     99.08 o
   2   0  18      903.16      912.78     89.06 o
   3   0  18     1740.79     1721.39    117.34 o
   4   0  18     6995.48     7408.60    238.48 o
   5   0  18      295.59      298.59    168.84 o
   6   0  18        7.33       15.06    163.00 o
   7   0  18      695.14      453.11    198.10 o
   1   1  18       53.81       37.84     48.30 o
   2   1  18     3023.43     3046.98     87.74 o
   3   1  18     1822.68     1814.24     77.96 o
   4   1  18     1230.96     1154.95     81.48 o
   5   1  18        4.33       -9.99     99.91 o
   6   1  18      150.18      173.01    122.74 o
   7   1  18       76.99       -1.66    143.61 o
   0   2  18        1.25        0.32     64.91 o
   1   2  18     1319.62     1387.32     70.66 o
   2   2  18       17.63        1.16     49.04 o
   3   2  18     1746.30     1661.17     77.41 o
   4   2  18      102.03       67.92     63.64 o
   5   2  18      828.83      660.95    105.67 o
   6   2  18      402.41      334.39    129.26 o
   7   2  18        1.99      -31.40    142.56 o
   1   3  18      404.10      381.54     58.11 o
   2   3  18      256.96      230.38     56.73 o
   3   3  18     1306.49     1307.02     80.21 o
   4   3  18      500.99      433.32     74.76 o
   5   3  18      780.12      751.45    109.41 o
   6   3  18      125.70       40.72    122.15 o
   7   3  18       64.38       58.98    147.91 o
   0   4  18     6667.53     6914.41    164.14 o
   1   4  18       15.01      -10.34     51.37 o
   2   4  18      369.23      376.67     67.38 o
   3   4  18      145.63      145.82     70.72 o
   4   4  18       47.95       27.07     80.62 o
   5   4  18      366.62      274.82    121.51 o
   6   4  18      580.34      476.12    121.17 o
   7   4  18       81.13       85.12    152.07 o
   1   5  18     1085.21     1145.01     71.23 o
   2   5  18       16.38       -9.20     58.03 o
   3   5  18      188.42      196.76     72.71 o
   4   5  18      223.26      195.29     88.05 o
   5   5  18        0.65       25.97    108.32 o
   6   5  18      522.68      516.75    151.58 o
   7   5  18       20.76       11.20    150.29 o
   0   6  18        7.22       16.98     82.22 o
   1   6  18      536.88      577.50     71.69 o
   2   6  18     2099.55     2106.65    109.09 o
   3   6  18      222.45      188.87     72.95 o
   4   6  18       62.09       72.36     86.68 o
   5   6  18     2375.05     2168.37    151.68 o
   6   6  18      635.22      664.51    142.47 o
   7   6  18      583.15      531.81    160.54 o
   1   7  18       99.64      106.50     66.02 o
   2   7  18      539.47      484.53     78.71 o
   3   7  18      614.98      564.23     86.68 o
   4   7  18        7.58       22.24    100.22 o
   5   7  18      681.66      577.12    129.96 o
   6   7  18      256.24      117.31    135.86 o
   0   8  18        9.06        4.20     91.33 o
   1   8  18     1092.75     1085.43     91.03 o
   2   8  18      953.01      950.99     98.23 o
   3   8  18       21.02        2.49     78.79 o
   4   8  18      389.60      446.96    111.85 o
   5   8  18       67.37       35.69    137.58 o
   6   8  18      422.50      388.08    148.02 o
   1   9  18      571.04      538.29     85.65 o
   2   9  18     1554.22     1593.57    108.04 o
   3   9  18      356.34      286.41    103.01 o
   4   9  18      263.52      307.62    114.66 o
   5   9  18        0.33        3.80    144.42 o
   6   9  18       18.11       34.90    148.34 o
   0  10  18     9663.19     9714.81    270.92 o
   1  10  18        6.96      -36.96     78.13 o
   2  10  18      352.52      269.90     90.39 o
   3  10  18      109.50       74.62    105.86 o
   4  10  18        0.65      -15.71    110.29 o
   5  10  18      172.68      128.77    153.35 o
   6  10  18        7.54        9.34    153.53 o
   1  11  18      893.31      911.25    103.53 o
   2  11  18      111.21       87.25     92.77 o
   3  11  18       94.37       97.97    112.43 o
   4  11  18      155.94      149.60    124.89 o
   5  11  18     2428.85     2394.49    207.29 o
   0  12  18      843.37     1100.99    160.05 o
   1  12  18        1.20       10.83     92.75 o
   2  12  18      138.25       95.50     96.65 o
   3  12  18        0.80       -1.02    117.61 o
   4  12  18      417.12      285.00    137.60 o
   5  12  18        3.51       20.81    172.58 o
   1  13  18      406.66      441.28    107.33 o
   2  13  18      136.02      116.45    116.75 o
   3  13  18       25.72      -40.96    125.75 o
   4  13  18      599.92      455.07    146.11 o
   0  14  18      879.02     1005.90    181.71 o
   1  14  18      234.58      231.92    113.34 o
   2  14  18       54.56      106.44    129.69 o
   3  14  18      194.20      163.98    138.01 o
   4  14  18       74.22       27.92    151.45 o
   1  15  18       22.71       39.27    115.78 o
   2  15  18      206.28      209.16    144.78 o
   3  15  18        2.20       -2.53    152.65 o
   0  16  18      508.79      520.46    192.21 o
   1  16  18      215.68      217.86    130.96 o
   1   1  19      308.52      308.90     58.16 o
   2   1  19       43.63       28.46     53.64 o
   3   1  19     2229.80     2248.01     94.61 o
   4   1  19      108.22       58.11     69.76 o
   5   1  19        0.57       23.52    118.91 o
   6   1  19      998.74      727.90    143.96 o
   7   1  19      667.46      639.10    163.58 o
   0   2  19      983.78      951.93    100.20 o
   1   2  19     2132.59     2177.30     83.58 o
   2   2  19     2390.80     2306.89     91.89 o
   3   2  19     1486.89     1417.64     86.15 o
   4   2  19       16.88       10.49     81.87 o
   5   2  19      141.66       75.03    111.59 o
   6   2  19      243.55      313.49    137.73 o
   7   2  19      150.83      123.80    153.02 o
   1   3  19     6159.06     6064.44    120.74 o
   2   3  19      517.69      488.59     67.86 o
   3   3  19     3479.52     3593.22    115.29 o
   4   3  19      364.93      235.71     91.16 o
   5   3  19     1877.37     2168.92    199.16 o
   6   3  19      305.37      214.62    150.15 o
   7   3  19      189.30      169.73    169.64 o
   0   4  19      315.14      290.77     91.13 o
   1   4  19      219.33      210.52     62.84 o
   2   4  19      269.98      264.83     66.13 o
   3   4  19       29.29       -3.65     68.74 o
   4   4  19      291.48      232.56     86.18 o
   5   4  19      709.07      710.42    144.69 o
   6   4  19        0.01       -6.81    145.41 o
   7   4  19      131.74      144.95    171.01 o
   1   5  19       42.80       79.24     68.13 o
   2   5  19      333.13      349.94     75.91 o
   3   5  19     1048.27      832.89     88.06 o
   4   5  19      339.60      343.53     93.45 o
   5   5  19      937.34      878.43    144.58 o
   6   5  19        0.65      -68.47    161.44 o
   0   6  19        1.92      -20.31     98.51 o
   1   6  19      875.55      813.19     85.64 o
   2   6  19     1416.04     1394.86     97.88 o
   3   6  19      170.50      129.07     78.58 o
   4   6  19      249.90      221.40    102.25 o
   5   6  19     1281.35      996.58    139.04 o
   6   6  19       20.46       38.27    141.15 o
   1   7  19      238.22      215.09     81.11 o
   2   7  19      906.99      837.77     91.74 o
   3   7  19      440.78      444.79     88.44 o
   4   7  19      326.99      240.42    109.30 o
   5   7  19     1080.75      927.45    142.03 o
   6   7  19        5.55       16.54    142.35 o
   0   8  19       75.14       97.85    108.47 o
   1   8  19      468.12      441.54     84.62 o
   2   8  19      510.22      383.53     87.70 o
   3   8  19     3775.82     3716.90    188.39 o
   4   8  19      106.03       51.62    109.29 o
   5   8  19       27.86        5.15    131.18 o
   6   8  19        5.95      -42.10    145.32 o
   1   9  19     4084.95     4114.00    146.51 o
   2   9  19       62.28       71.79     82.65 o
   3   9  19     2075.72     2223.01    145.76 o
   4   9  19      104.79       38.92    113.77 o
   5   9  19     1004.41      857.69    175.87 o
   6   9  19       38.00       23.43    156.14 o
   0  10  19     1804.76     1907.92    167.05 o
   1  10  19     1018.87      907.24    103.22 o
   2  10  19       25.86       46.43     89.39 o
   3  10  19       57.92       42.76    109.25 o
   4  10  19       82.46      102.96    119.31 o
   5  10  19      690.67      616.05    173.48 o
   1  11  19     3090.26     3162.09    141.04 o
   2  11  19       26.74       40.82     96.72 o
   3  11  19      210.65      187.88    121.32 o
   4  11  19      939.73      752.72    142.07 o
   5  11  19      322.18      204.51    177.64 o
   0  12  19        4.31      -18.83    133.64 o
   1  12  19       41.65       32.37     97.71 o
   2  12  19      642.00      591.98    112.10 o
   3  12  19      211.69      215.01    131.93 o
   4  12  19        1.39       -2.12    135.95 o
   1  13  19     1189.22     1044.78    123.30 o
   2  13  19       19.84      -35.87    128.37 o
   3  13  19      155.26      117.12    138.85 o
   4  13  19       17.06       32.80    150.33 o
   0  14  19       39.25        1.53    155.93 o
   1  14  19      282.51      191.12    117.30 o
   2  14  19      679.51      630.03    150.05 o
   3  14  19      546.51      499.76    151.92 o
   1  15  19     2185.72     2409.31    160.89 o
   2  15  19       51.33       33.14    147.80 o
   0   0  20      640.64      642.24    159.19 o
   1   0  20      621.78      610.68     99.95 o
   2   0  20     3882.70     3840.74    162.36 o
   3   0  20     1744.20     1745.71    131.80 o
   4   0  20     1208.30     1194.42    150.66 o
   5   0  20     1878.15     1983.81    353.49 o
   6   0  20      103.20      214.34    213.13 o
   7   0  20     2085.22     1884.08    293.87 o
   1   1  20       44.49       15.57     59.54 o
   2   1  20      428.75      359.28     70.04 o
   3   1  20     1753.12     1763.91     92.63 o
   4   1  20       26.58       -9.04     87.46 o
   5   1  20      367.17      259.05    136.88 o
   6   1  20      425.34      305.63    155.94 o
   7   1  20      362.04      230.61    175.73 o
   0   2  20       16.22        0.46     93.26 o
   1   2  20        2.80       27.30     61.58 o
   2   2  20     1468.42     1432.21     90.36 o
   3   2  20      642.56      637.35     80.32 o
   4   2  20       15.38      -12.09     89.34 o
   5   2  20       19.34      -31.99    128.03 o
   6   2  20       28.34       15.41    149.36 o
   1   3  20     4947.26     5033.00    124.99 o
   2   3  20     1767.71     1955.47    104.46 o
   3   3  20      384.57      297.53     81.15 o
   4   3  20        9.51       -8.22     89.09 o
   5   3  20      209.02      183.67    139.66 o
   6   3  20      111.39       90.65    150.53 o
   0   4  20      590.32      509.91    115.50 o
   1   4  20       75.25       36.20     67.10 o
   2   4  20      816.56      814.76     89.24 o
   3   4  20        0.14       -3.02     77.98 o
   4   4  20     1118.81     1070.21    119.60 o
   5   4  20      708.67      399.39    142.85 o
   6   4  20       43.42       -5.09    151.90 o
   1   5  20      590.03      661.73     86.39 o
   2   5  20      658.93      528.95     91.10 o
   3   5  20       31.23       20.62     85.02 o
   4   5  20      319.79      256.81    115.22 o
   5   5  20        0.75       -0.13    135.32 o
   6   5  20      227.67      182.83    160.71 o
   0   6  20        3.41      -40.84    103.54 o
   1   6  20      156.36      149.87     82.75 o
   2   6  20       49.02       15.19     78.18 o
   3   6  20      702.42      618.83     93.83 o
   4   6  20     4132.01     4274.68    223.45 o
   5   6  20        5.54        6.30    140.12 o
   6   6  20     1029.37      730.86    198.96 o
   1   7  20        3.75      -16.86     77.57 o
   2   7  20       32.85       44.82     82.13 o
   3   7  20      347.37      399.11     96.35 o
   4   7  20      527.94      455.61    119.13 o
   5   7  20       79.61       45.79    129.76 o
   6   7  20      210.91      227.09    171.06 o
   0   8  20     2486.46     2445.05    171.29 o
   1   8  20      173.62      151.10     89.64 o
   2   8  20       12.87       14.60     84.00 o
   3   8  20      245.44      209.39    110.98 o
   4   8  20      828.06      902.24    131.28 o
   5   8  20      785.18      588.04    149.62 o
   1   9  20        0.75      -18.69     85.47 o
   2   9  20       41.58        0.04     92.80 o
   3   9  20      152.51      114.40    114.30 o
   4   9  20       13.62       -6.36    117.96 o
   5   9  20      162.38      103.40    166.22 o
   0  10  20     5043.00     5151.92    273.59 o
   1  10  20      110.78      132.66     95.41 o
   2  10  20     1094.57     1070.99    113.59 o
   3  10  20       63.00       30.27    114.74 o
   4  10  20       94.84       86.42    129.98 o
   5  10  20       31.58       -8.00    174.59 o
   1  11  20      201.39      233.83    100.90 o
   2  11  20      327.19      312.56    109.20 o
   3  11  20       10.58      -11.72    125.77 o
   4  11  20      534.07      414.19    142.66 o
   0  12  20      273.53      335.84    155.99 o
   1  12  20      231.19      235.33    112.50 o
   2  12  20     1335.99     1721.34    136.07 o
   3  12  20      206.00      159.11    138.43 o
   4  12  20      137.64       56.54    141.93 o
   1  13  20       21.14       47.53    112.35 o
   2  13  20      160.33      135.39    135.10 o
   3  13  20      283.88      239.44    145.43 o
   0  14  20     3472.51     3505.74    248.69 o
   1  14  20      394.15      371.62    128.90 o
   2  14  20     1021.36      898.78    162.91 o
   1  15  20       15.40       17.48    129.38 o
   1   1  21      331.63      313.56     71.74 o
   2   1  21      211.34      201.66     79.41 o
   3   1  21     2175.21     2218.36    108.64 o
   4   1  21      615.87      401.53    130.46 o
   5   1  21     1659.12     1680.85    172.77 o
   6   1  21      153.43      111.27    164.97 o
   0   2  21       30.27       21.00    102.53 o
   1   2  21       14.12        2.39     68.58 o
   2   2  21     2206.28     2171.86    111.24 o
   3   2  21      149.47       73.25     77.89 o
   4   2  21     2081.59     1929.03    151.09 o
   5   2  21       54.45       22.18    141.92 o
   6   2  21     1332.55     1314.43    210.57 o
   1   3  21     2080.12     2082.84    103.67 o
   2   3  21        0.90      -15.29     76.94 o
   3   3  21     1123.38     1046.12    101.10 o
   4   3  21      328.06      227.04    110.37 o
   5   3  21      108.13       41.83    145.83 o
   6   3  21       73.18       14.40    160.07 o
   0   4  21     6101.66     6232.64    225.95 o
   1   4  21      797.13      710.90     90.94 o
   2   4  21     8056.47     8136.07    210.29 o
   3   4  21        0.52       17.51     85.40 o
   4   4  21     3031.84     3000.77    178.67 o
   5   4  21        9.07        9.75    147.76 o
   6   4  21      156.73      107.68    171.65 o
   1   5  21     1975.72     2011.70    113.39 o
   2   5  21      257.88      250.00     85.26 o
   3   5  21      436.00      330.86     94.01 o
   4   5  21      310.23      276.50    112.73 o
   5   5  21        1.83      -36.37    142.46 o
   6   5  21      951.10      796.87    183.55 o
   0   6  21     1309.56     1283.48    147.67 o
   1   6  21      439.09      382.37     90.39 o
   2   6  21      570.02      579.16    101.22 o
   3   6  21     1423.35     1419.12    121.67 o
   4   6  21     1452.57     1369.20    150.43 o
   5   6  21      803.83      707.95    188.02 o
   6   6  21       43.54       16.52    176.99 o
   1   7  21       86.28       84.88     83.78 o
   2   7  21      620.26      584.41     98.71 o
   3   7  21      254.64      263.52    112.31 o
   4   7  21       23.09      -36.13    115.62 o
   5   7  21      482.88      393.32    162.43 o
   0   8  21     4731.02     4869.43    260.82 o
   1   8  21       11.09        4.49     87.65 o
   2   8  21      558.27      614.41    102.95 o
   3   8  21      489.21      368.27    118.37 o
   4   8  21      828.95      850.04    135.83 o
   5   8  21       31.50        1.63    161.27 o
   1   9  21      559.39      615.31    102.86 o
   2   9  21       80.81       14.60     94.60 o
   3   9  21      616.49      610.55    131.08 o
   4   9  21      646.36      591.75    137.83 o
   5   9  21      302.21      232.66    178.35 o
   0  10  21     1517.52     1525.95    173.44 o
   1  10  21      801.70      824.33    113.67 o
   2  10  21       63.07       34.39    110.32 o
   3  10  21       12.61      -27.85    127.65 o
   4  10  21      923.97      895.74    152.32 o
   1  11  21       11.06       -5.33    102.46 o
   2  11  21       30.23       55.19    109.56 o
   3  11  21       13.02        3.28    133.54 o
   4  11  21       75.53       67.91    147.82 o
   0  12  21      768.76      891.24    182.66 o
   1  12  21      688.91      732.48    126.14 o
   2  12  21      202.38      209.64    137.40 o
   3  12  21       59.77       10.18    143.56 o
   1  13  21      607.51      572.15    130.44 o
   2  13  21        5.32       13.12    140.56 o
   0  14  21      126.15       97.17    186.02 o
   1  14  21       12.13      -23.38    125.07 o
   0   0  22     3235.10     2974.30    260.14 o
   1   0  22      947.62     1024.80    140.11 o
   2   0  22     3361.49     3175.39    186.42 o
   3   0  22      155.41      157.08    125.85 o
   4   0  22        1.36      -20.70    174.78 o
   5   0  22      965.50      661.24    228.98 o
   6   0  22      736.88      740.49    261.45 o
   1   1  22      180.73      204.77     82.87 o
   2   1  22      671.15      429.19     89.77 o
   3   1  22      190.89      208.83     89.41 o
   4   1  22      113.99       57.91    130.94 o
   5   1  22      953.56     1030.35    173.19 o
   6   1  22      487.18      382.27    176.43 o
   0   2  22      300.43      229.76    119.05 o
   1   2  22      441.23      388.73     88.26 o
   2   2  22       98.14       53.85     82.67 o
   3   2  22      143.76      104.70     88.55 o
   4   2  22     1006.78      778.44    150.50 o
   5   2  22       75.37       15.10    149.42 o
   6   2  22       30.73       64.76    172.60 o
   1   3  22      832.75      823.67     96.42 o
   2   3  22     1066.62     1072.14    102.73 o
   3   3  22      114.18      121.24     89.77 o
   4   3  22      575.77      443.93    134.65 o
   5   3  22       16.29      -35.51    148.93 o
   6   3  22        3.92      -60.28    172.91 o
   0   4  22     1203.24     1183.45    148.34 o
   1   4  22        8.47       -6.99     81.60 o
   2   4  22     3356.82     3200.95    138.45 o
   3   4  22      214.03      188.51     94.18 o
   4   4  22      970.71      962.75    164.41 o
   5   4  22       54.81       66.67    155.23 o
   6   4  22      110.15      146.51    181.75 o
   1   5  22     1375.92     1449.35    112.82 o
   2   5  22        0.02      -42.36     86.67 o
   3   5  22       76.27       74.12     92.95 o
   4   5  22      210.67      184.81    123.18 o
   5   5  22      198.11      268.54    162.82 o
   0   6  22     2185.04     2397.11    179.01 o
   1   6  22       36.84       40.87     88.81 o
   2   6  22       41.62       38.51     91.29 o
   3   6  22     2443.00     2281.41    158.26 o
   4   6  22      189.64      179.71    125.73 o
   5   6  22      844.20      719.18    178.42 o
   1   7  22      352.06      367.33    104.85 o
   2   7  22       16.02       40.53    100.67 o
   3   7  22       65.52       79.71    113.35 o
   4   7  22       65.82       32.44    121.17 o
   5   7  22       44.66      -23.16    188.51 o
   0   8  22     2155.62     2240.27    211.83 o
   1   8  22      585.14      581.64    106.99 o
   2   8  22        0.73        6.60     96.22 o
   3   8  22       26.53       27.22    118.38 o
   4   8  22     1268.20     1131.32    147.60 o
   5   8  22        2.92        4.55    176.22 o
   1   9  22      242.64      179.14    110.00 o
   2   9  22       57.21       47.77    104.16 o
   3   9  22        1.21       21.53    128.94 o
   4   9  22       39.63       36.66    138.06 o
   0  10  22      140.10       97.50    147.93 o
   1  10  22      208.26      216.51    108.89 o
   2  10  22      245.60      197.31    113.67 o
   3  10  22        0.86       -8.96    131.41 o
   4  10  22        0.91       29.42    145.00 o
   1  11  22       97.00      115.34    113.44 o
   2  11  22      251.65      131.07    140.02 o
   3  11  22     1545.70     1753.42    173.30 o
   0  12  22      213.25      142.07    169.12 o
   1  12  22       48.02       30.68    120.92 o
   2  12  22      223.23      307.37    145.87 o
   3  12  22       64.05       44.05    152.21 o
   1  13  22      285.44      365.28    133.03 o
   2  13  22       14.18       -8.67    150.68 o
   1   1  23      207.27      183.04     89.83 o
   2   1  23     1009.72      930.87    105.32 o
   3   1  23       89.82       86.81     95.64 o
   4   1  23      635.87      558.52    153.64 o
   5   1  23       42.58       62.46    156.22 o
   0   2  23     8199.85     8524.06    310.51 o
   1   2  23        1.47      -12.00     85.13 o
   2   2  23      113.78       73.63     89.31 o
   3   2  23      259.99      208.04     97.18 o
   4   2  23       44.89       44.75    142.83 o
   5   2  23       33.19       75.82    164.33 o
   1   3  23     1858.74     1945.96    121.38 o
   2   3  23       67.26       19.57     88.71 o
   3   3  23     2150.90     2230.96    142.91 o
   4   3  23       24.35      -31.72    143.00 o
   5   3  23     1019.89      994.43    187.59 o
   0   4  23      185.53      142.03    128.57 o
   1   4  23      433.17      460.74     99.12 o
   2   4  23      280.11      292.09     99.41 o
   3   4  23       39.36       26.65    101.91 o
   4   4  23      286.58      202.16    146.88 o
   5   4  23        1.04      -10.71    168.51 o
   1   5  23     1199.15     1272.57    115.57 o
   2   5  23      144.76      134.01     98.08 o
   3   5  23      394.44      356.45    114.81 o
   4   5  23      252.37      219.45    160.06 o
   5   5  23       80.20       36.01    170.20 o
   0   6  23     3938.66     3957.54    225.87 o
   1   6  23      191.17      164.03     98.36 o
   2   6  23       53.94       43.73     97.33 o
   3   6  23      388.27      203.54    120.76 o
   4   6  23       48.86       46.93    137.82 o
   5   6  23      212.18      104.64    177.61 o
   1   7  23       93.48       53.07     98.40 o
   2   7  23     1753.50     1639.48    129.89 o
   3   7  23      153.53       92.72    137.57 o
   4   7  23      357.68      200.03    171.13 o
   0   8  23        4.66       44.13    145.26 o
   1   8  23        5.71       29.79    111.05 o
   2   8  23     1406.97     1577.13    141.48 o
   3   8  23       97.46      158.87    131.88 o
   4   8  23     1370.20     1188.53    175.26 o
   1   9  23     1105.38     1049.81    127.88 o
   2   9  23        6.10       -6.17    111.06 o
   3   9  23      751.62      738.89    149.95 o
   4   9  23      345.33      328.58    167.93 o
   0  10  23      134.74       35.34    156.33 o
   1  10  23      274.01      322.31    127.16 o
   2  10  23     1176.87     1208.56    135.75 o
   3  10  23        3.39      -21.66    142.81 o
   1  11  23      298.56      288.67    125.05 o
   2  11  23      364.67      254.78    147.28 o
   3  11  23       38.43       16.00    149.55 o
   0  12  23      707.77      623.55    195.65 o
   1  12  23       60.88       58.35    130.11 o
   2  12  23      130.58       88.22    150.03 o
   0   0  24    13296.64    15205.79    755.18 o
   1   0  24      365.87      333.51    139.95 o
   2   0  24      100.22       83.52    138.76 o
   3   0  24      357.40      219.80    147.97 o
   4   0  24        7.96      -21.90    220.96 o
   5   0  24     1529.26     1251.96    384.66 o
   1   1  24       98.53       72.78     94.39 o
   2   1  24     2143.41     2352.59    134.40 o
   3   1  24        9.90       -1.74    100.44 o
   4   1  24      425.84      319.35    158.29 o
   5   1  24        3.47       23.21    167.43 o
   0   2  24     1173.84     1189.59    161.82 o
   1   2  24      832.28      849.01    109.06 o
   2   2  24      218.61      242.14    100.13 o
   3   2  24      550.58      516.06    110.62 o
   4   2  24      315.39      259.27    158.66 o
   5   2  24      256.97      189.39    174.10 o
   1   3  24     1265.09     1169.30    117.59 o
   2   3  24      224.72      219.46    101.78 o
   3   3  24       10.64      -27.99    102.00 o
   4   3  24       53.01       48.49    152.59 o
   5   3  24       53.06       43.45    176.95 o
   0   4  24      337.29      243.23    144.35 o
   1   4  24        5.71       -9.17     95.65 o
   2   4  24     1094.55     1248.89    121.38 o
   3   4  24      211.06      205.40    115.86 o
   4   4  24      151.34      153.37    155.81 o
   5   4  24        0.63      -17.91    175.16 o
   1   5  24      234.05      169.57    104.11 o
   2   5  24     1282.84     1330.57    125.72 o
   3   5  24      139.59      107.09    123.93 o
   4   5  24      208.60      145.66    163.89 o
   0   6  24      786.20      512.20    158.63 o
   1   6  24      206.96      191.90    105.25 o
   2   6  24      222.56      236.95    109.49 o
   3   6  24      119.02       57.81    126.45 o
   4   6  24      853.92      784.67    185.52 o
   1   7  24       11.82      -14.01    106.94 o
   2   7  24      455.94      405.73    118.12 o
   3   7  24      135.50       90.35    132.56 o
   4   7  24      910.73      812.49    195.38 o
   0   8  24      120.52       39.52    156.87 o
   1   8  24        5.32       11.12    111.11 o
   2   8  24      901.43      838.01    138.04 o
   3   8  24       94.89       30.09    152.66 o
   4   8  24      138.78      109.39    215.24 o
   1   9  24       18.99      -36.60    123.03 o
   2   9  24      119.57      125.39    118.61 o
   3   9  24       19.22       41.22    141.00 o
   0  10  24       72.92       17.32    199.02 o
   1  10  24       16.41      -16.87    121.41 o
   2  10  24        3.62        7.63    142.70 o
   1  11  24      613.64      599.88    144.71 o
   2  11  24       31.18       23.85    152.15 o
   1   1  25      184.34      158.71    103.95 o
   2   1  25        3.51       -3.07    101.95 o
   3   1  25      299.86      270.47    113.77 o
   4   1  25        4.08       46.87    158.96 o
   0   2  25     1654.10     2041.15    191.28 o
   1   2  25        4.23       -4.97    101.55 o
   2   2  25      511.54      554.02    114.40 o
   3   2  25      110.82      138.68    112.78 o
   4   2  25      153.18      116.24    164.92 o
   1   3  25     3567.35     3899.04    165.28 o
   2   3  25       48.27       70.17    108.61 o
   3   3  25      231.92      261.63    124.26 o
   4   3  25        1.29      -28.68    164.74 o
   0   4  25     2624.80     2557.56    205.73 o
   1   4  25      351.74      335.53    110.81 o
   2   4  25      401.83      283.56    114.13 o
   3   4  25      654.09      643.79    140.90 o
   4   4  25      370.65      294.15    170.17 o
   1   5  25       60.20       17.04    107.29 o
   2   5  25        2.71       -7.34    111.54 o
   3   5  25       30.80      -36.43    133.63 o
   4   5  25        0.29       14.72    171.06 o
   0   6  25      478.48      331.14    168.26 o
   1   6  25      183.56      177.02    114.62 o
   2   6  25      995.05      777.24    129.64 o
   3   6  25      126.35       17.92    139.58 o
   4   6  25       24.20        1.55    177.81 o
   1   7  25       20.32        6.20    115.76 o
   2   7  25      471.09      447.51    127.09 o
   3   7  25       78.74       55.81    142.14 o
   0   8  25       60.61      104.95    172.26 o
   1   8  25      248.06      221.56    123.48 o
   2   8  25      163.33      151.21    124.16 o
   3   8  25      334.26      304.88    155.62 o
   1   9  25      198.44      173.87    127.84 o
   2   9  25      120.61       60.45    150.27 o
   0  10  25        4.06       10.41    182.87 o
   1  10  25       37.70       55.79    145.01 o
   0   0  26      372.43      468.38    228.73 o
   1   0  26        1.24      -18.06    153.14 o
   2   0  26      500.85      500.39    169.51 o
   3   0  26     1196.97     1465.60    234.73 o
   4   0  26      237.26      189.84    261.88 o
   1   1  26     1141.68     1199.96    131.35 o
   2   1  26        7.77       -8.55    112.41 o
   3   1  26      656.42      841.43    134.49 o
   4   1  26      274.41      265.84    177.70 o
   0   2  26       57.51       63.90    156.90 o
   1   2  26      110.99       94.55    112.53 o
   2   2  26      652.51      551.24    124.57 o
   3   2  26        1.87      -20.07    127.68 o
   4   2  26        3.68      -40.98    171.88 o
   1   3  26      465.10      442.40    122.35 o
   2   3  26      864.73      860.99    132.45 o
   3   3  26       61.67       79.02    142.23 o
   4   3  26        1.06      -37.61    172.61 o
   0   4  26     2719.68     2528.79    220.03 o
   1   4  26       57.99        9.59    113.82 o
   2   4  26       60.32       50.61    119.35 o
   3   4  26        1.23       -2.39    143.55 o
   1   5  26     1010.01     1191.77    139.24 o
   2   5  26        0.55        9.58    122.78 o
   3   5  26       94.51      107.18    143.00 o
   0   6  26      261.40      121.04    171.83 o
   1   6  26       21.98       -3.01    118.58 o
   2   6  26        8.66       22.40    126.38 o
   3   6  26       97.03      127.84    151.34 o
   1   7  26        2.14       16.73    128.57 o
   2   7  26        0.51      -32.36    127.57 o
   0   8  26     1650.80     1835.09    221.06 o
   1   8  26        8.54      -12.76    130.56 o
   2   8  26      451.44      431.71    140.13 o
   1   9  26        3.38        3.71    139.54 o
   1   1  27       63.10       49.71    119.20 o
   2   1  27      295.11      239.34    128.09 o
   3   1  27      332.42      251.80    151.30 o
   0   2  27      531.42      510.52    183.99 o
   1   2  27      541.53      476.27    128.85 o
   2   2  27      214.46      167.52    125.90 o
   3   2  27       27.32       26.52    148.32 o
   1   3  27      122.27       91.92    123.81 o
   2   3  27        2.58      -27.03    125.18 o
   3   3  27       86.30       96.62    146.67 o
   0   4  27        6.27       26.60    169.28 o
   1   4  27      157.76      186.36    127.52 o
   2   4  27      895.50      985.75    141.91 o
   3   4  27        1.18       12.18    149.61 o
   1   5  27      341.38      187.48    129.17 o
   2   5  27      366.34      300.14    133.15 o
   0   6  27        6.48        6.49    185.38 o
   1   6  27      126.63       52.74    131.74 o
   2   6  27      412.06      367.00    144.94 o
   1   7  27       12.59      -14.37    134.54 o
   0   0  28     1900.90     1967.49    318.86 o
   1   0  28      795.87      982.55    209.05 o
   2   0  28     1103.44     1444.35    260.65 o
   1   1  28       71.15      125.59    133.86 o
   2   1  28      651.86      518.89    142.93 o
   0   2  28     1418.93     1331.47    213.60 o
   1   2  28       35.35       26.39    130.94 o
   2   2  28      579.60      583.51    145.47 o
   1   3  28       33.62       23.30    132.95 o
   2   3  28       16.93       33.14    135.24 o
   0   4  28      673.31      695.10    203.26 o
   1   4  28        0.02      -11.99    135.38 o
   1   5  28      173.06      114.04    138.53 o
 
